# Supplementary material for: The caspase-activated DNase promotes cellular senescence
Source: EMBO J. 2024 Jul 8;43(16):11. doi: 10.1038/s44318-024-00163-9 (PMC11329656; doi:10.1038/s44318-024-00163-9)
Supplement: Supplementary file 3 — Source data Fig. 1 [file 44318_2024_163_MOESM3_ESM.zip]

Archive with 26 entries (17 files):
- Figure 1/
- Figure 1/1A/
- Figure 1/1A/ bGal WI38.csv
- Figure 1/1A/ EdU WI38.csv
- Figure 1/1A/Light microscopy pic WI38 ABT.tif
- Figure 1/1A/Light microscopy pic WI38 DMSO.tif
- Figure 1/1B/
- Figure 1/1B/Western yH2AX LaminB1 GAPDH WI38 ABT.tif
- Figure 1/1C/
- Figure 1/1C/IFNb mRNA expression WI38.csv
- Figure 1/1C/p16INK4A mRNA expression WI38.csv
- Figure 1/1C/p21 mRNA expression WI38.csv
- Figure 1/1D/
- Figure 1/1D/Il-6 ELISA WI38.csv
- Figure 1/1E/
- Figure 1/1E/ bGal MEF ABT.csv
- Figure 1/1E/Edu MEF ABT.csv
- Figure 1/1E/Light microscopy pic MEF ABT 7d.tif
- Figure 1/1E/Light microscopy pic MEF DMSO 7d.tif
- Figure 1/1F/
- Figure 1/1F/Western yH2AX LaminB1 GAPDH MEF ABT.tif
- Figure 1/1G/
- Figure 1/1G/p16INK4A mRNA expression MEF.csv
- Figure 1/1G/p21 mRNA expression MEF.csv
- Figure 1/1H/
- Figure 1/1H/Il-6 ELISA MEF.csv
