# Supplementary material for: The caspase-activated DNase promotes cellular senescence
Source: EMBO J. 2024 Jul 8;43(16):11. doi: 10.1038/s44318-024-00163-9 (PMC11329656; doi:10.1038/s44318-024-00163-9)
Supplement: Supplementary file 3 — Source data Fig. 1 [file 44318_2024_163_MOESM3_ESM.zip › Figure 1/1A/ bGal WI38.csv]

Ctrl DMSO	Ctrl ABT	CAD DMSO	CAD ABT
7,25938524	15,2212522	8,95632295	10,2944236
6,23301623	12,0104108	6,77488605	6,66198
8,12026938	19,0185185	9,50733515	11,8618202
