# Supplementary material for: The caspase-activated DNase promotes cellular senescence
Source: EMBO J. 2024 Jul 8;43(16):11. doi: 10.1038/s44318-024-00163-9 (PMC11329656; doi:10.1038/s44318-024-00163-9)
Supplement: Supplementary file 3 — Source data Fig. 1 [file 44318_2024_163_MOESM3_ESM.zip › Figure 1/1A/ EdU WI38.csv]

CTRL DMSO	CTRL ABT	CAD DMSO	CAD ABT
51,25	41,4814815	49,122807	53,9130435
49,4791667	24,981577	43,4210526	40,9677419
51,7582418	31,3672922	47,7027027	55,7377049
