# Supplementary material for: The caspase-activated DNase promotes cellular senescence
Source: EMBO J. 2024 Jul 8;43(16):11. doi: 10.1038/s44318-024-00163-9 (PMC11329656; doi:10.1038/s44318-024-00163-9)
Supplement: Supplementary file 3 — Source data Fig. 1 [file 44318_2024_163_MOESM3_ESM.zip › Figure 1/1C/IFNb mRNA expression WI38.csv]

WI38 CTRL DMSO	WI38 CTRL ABT 5µM 21 days	WI38 CAD DMSO	WI38 CAD ABT 5µM 21 days
1,002	19,429	1,04	5,612
1,02347305	20,5510383	0,86915312	6,76778109
1,00159219	18,0948195	1,20444207	2,40323737
