# Supplementary material for: The caspase-activated DNase promotes cellular senescence
Source: EMBO J. 2024 Jul 8;43(16):11. doi: 10.1038/s44318-024-00163-9 (PMC11329656; doi:10.1038/s44318-024-00163-9)
Supplement: Supplementary file 3 — Source data Fig. 1 [file 44318_2024_163_MOESM3_ESM.zip › Figure 1/1C/p16INK4A mRNA expression WI38.csv]

WI38 CTRL DMSO	WI38 CTRL ABT 5µM 21 days	WI38 CAD DMSO	WI38 CAD ABT 5µM 21 days
1,000899781	2,534	1,217135304	1,422395595
1,000006172	3,811949234	0,623221967	1,655522033
1,001637548	2,273777348	0,890004971	1,346695406
