# Supplementary material for: The caspase-activated DNase promotes cellular senescence
Source: EMBO J. 2024 Jul 8;43(16):11. doi: 10.1038/s44318-024-00163-9 (PMC11329656; doi:10.1038/s44318-024-00163-9)
Supplement: Supplementary file 3 — Source data Fig. 1 [file 44318_2024_163_MOESM3_ESM.zip › Figure 1/1C/p21 mRNA expression WI38.csv]

WI38 CTRL DMSO	WI38 CTRL ABT 5µM 21 days	WI38 CAD DMSO	WI38 CAD ABT 5µM 21 days
1,0016536	0,5397572	1,0169287	1,5006955
1,000155	1,1423524	0,809513	1,0716652
1,0350765	0,7857136	1,0392201	0,7318165
