# Supplementary material for: The caspase-activated DNase promotes cellular senescence
Source: EMBO J. 2024 Jul 8;43(16):11. doi: 10.1038/s44318-024-00163-9 (PMC11329656; doi:10.1038/s44318-024-00163-9)
Supplement: Supplementary file 3 — Source data Fig. 1 [file 44318_2024_163_MOESM3_ESM.zip › Figure 1/1D/Il-6 ELISA WI38.csv]

WI38 CTRL DMSO	WI38 CTRL ABT	WI38 CAD DMSO	WI38 CAD ABT
1251,9	2268,6	476,48	961,38
1249,7	2445	506,74	960,23
1306,8	2356,9	470,03	925,93
