# Supplementary material for: The caspase-activated DNase promotes cellular senescence
Source: EMBO J. 2024 Jul 8;43(16):11. doi: 10.1038/s44318-024-00163-9 (PMC11329656; doi:10.1038/s44318-024-00163-9)
Supplement: Supplementary file 3 — Source data Fig. 1 [file 44318_2024_163_MOESM3_ESM.zip › Figure 1/1E/ bGal MEF ABT.csv]

wt DMSO	wt ABT	CAD DMSO	CAD ABT
2,29832879	22,6759153	3,95527595	3,04679255
6,04273504	14,4138817	6,10795455	10,1157796
4,95138369	13,0661151	9,84984985	4,75981621
