# Supplementary material for: The caspase-activated DNase promotes cellular senescence
Source: EMBO J. 2024 Jul 8;43(16):11. doi: 10.1038/s44318-024-00163-9 (PMC11329656; doi:10.1038/s44318-024-00163-9)
Supplement: Supplementary file 3 — Source data Fig. 1 [file 44318_2024_163_MOESM3_ESM.zip › Figure 1/1E/Edu MEF ABT.csv]

wt DMSO	wt ABT	CAD DMSO	CAD ABT
39,9038462	13,9886578	46,8283582	43,0294906
31,3580247	11,815562	53,6121673	25,1507321
23,5813367	13,5881104	44,8421053	38,9525368
