# Supplementary material for: The caspase-activated DNase promotes cellular senescence
Source: EMBO J. 2024 Jul 8;43(16):11. doi: 10.1038/s44318-024-00163-9 (PMC11329656; doi:10.1038/s44318-024-00163-9)
Supplement: Supplementary file 3 — Source data Fig. 1 [file 44318_2024_163_MOESM3_ESM.zip › Figure 1/1G/p16INK4A mRNA expression MEF.csv]

MEF wt DMSO	MEF wt ABT	MEF CAD DMSO	MEF CAD ABT
1	3,316	1,256	0,779
1,003	3,314	1,651	1,153
1	6,134	3,308	1,461
