# Supplementary material for: The caspase-activated DNase promotes cellular senescence
Source: EMBO J. 2024 Jul 8;43(16):11. doi: 10.1038/s44318-024-00163-9 (PMC11329656; doi:10.1038/s44318-024-00163-9)
Supplement: Supplementary file 3 — Source data Fig. 1 [file 44318_2024_163_MOESM3_ESM.zip › Figure 1/1G/p21 mRNA expression MEF.csv]

MEF wt DMSO	MEF wt ABT	MEF CAD DMSO	MEF CAD ABT
1,001	3,601	0,853	1,123
1,016	3,512	1,442	0,529
1,001	2,45	1,741	0,746
