# Supplementary material for: The caspase-activated DNase promotes cellular senescence
Source: EMBO J. 2024 Jul 8;43(16):11. doi: 10.1038/s44318-024-00163-9 (PMC11329656; doi:10.1038/s44318-024-00163-9)
Supplement: Supplementary file 3 — Source data Fig. 1 [file 44318_2024_163_MOESM3_ESM.zip › Figure 1/1H/Il-6 ELISA MEF.csv]

wt DMSO	wt ABT	CAD DMSO	CAD ABT
45,93	179,01	39,404	69,919
44,551	175,94	41,147	69,316
45,259	176,52	38,627	80,711
