# Supplementary material for: The caspase-activated DNase promotes cellular senescence
Source: EMBO J. 2024 Jul 8;43(16):11. doi: 10.1038/s44318-024-00163-9 (PMC11329656; doi:10.1038/s44318-024-00163-9)
Supplement: Supplementary file 4 — Source data Fig. 2 [file 44318_2024_163_MOESM4_ESM.zip]

Archive with 21 entries (12 files):
- Figure 2/
- Figure 2/2A/
- Figure 2/2A/betaGal MEF RAS.csv
- Figure 2/2A/EdU MEF RAS.csv
- Figure 2/2B/
- Figure 2/2B/mRNA expression p16 RAS.csv
- Figure 2/2B/mRNA expression p21 RAS.csv
- Figure 2/2C/
- Figure 2/2C/Western  LaminB1 H3K9 GAPDH MEF RAS.tif
- Figure 2/2D/
- Figure 2/2D/ELISA Il6 MEF RAS.csv
- Figure 2/2E/
- Figure 2/2E/betaGal MEF IFNb.csv
- Figure 2/2E/Edu MEF IFNb.csv
- Figure 2/2F/
- Figure 2/2F/mRNA expression p16 MEF IFNb.csv
- Figure 2/2F/mRNA expression p21 MEF IFNb.csv
- Figure 2/2G/
- Figure 2/2G/Western  LaminB1 GAPDH MEF IFNb.tif
- Figure 2/2H/
- Figure 2/2H/ELISA Il6 MEF IFNb.csv
