# Supplementary material for: The caspase-activated DNase promotes cellular senescence
Source: EMBO J. 2024 Jul 8;43(16):11. doi: 10.1038/s44318-024-00163-9 (PMC11329656; doi:10.1038/s44318-024-00163-9)
Supplement: Supplementary file 4 — Source data Fig. 2 [file 44318_2024_163_MOESM4_ESM.zip › Figure 2/2A/betaGal MEF RAS.csv]

wt + Empty vector	wt + RAS G12V	CAD + Empty vector	CAD + RAS G12V
6,02685104	49,6593013	10,9694965	15,6604747
9,64714715	44,8746733	7,3711056	17,3391431
7,567823	40,454365	8,22652365	23,959523
