# Supplementary material for: The caspase-activated DNase promotes cellular senescence
Source: EMBO J. 2024 Jul 8;43(16):11. doi: 10.1038/s44318-024-00163-9 (PMC11329656; doi:10.1038/s44318-024-00163-9)
Supplement: Supplementary file 4 — Source data Fig. 2 [file 44318_2024_163_MOESM4_ESM.zip › Figure 2/2A/EdU MEF RAS.csv]

wt empty	wt RAS	CAD empty	CAD RAS
30,7692308	18,8679245	43,7125749	43,2098765
32,2580645	24,0310078	47,6635514	34,5794393
29,8076923	21,5328467	33,1125828	34,6938776
