# Supplementary material for: The caspase-activated DNase promotes cellular senescence
Source: EMBO J. 2024 Jul 8;43(16):11. doi: 10.1038/s44318-024-00163-9 (PMC11329656; doi:10.1038/s44318-024-00163-9)
Supplement: Supplementary file 4 — Source data Fig. 2 [file 44318_2024_163_MOESM4_ESM.zip › Figure 2/2B/mRNA expression p16 RAS.csv]

wt empty vector	wt RAS-G12V	CAD empty vector	CAD RAS-G12V
1,00634	2,40692	1,48518	0,62138
1,00079	2,02226	1,83297	0,53487
1,00003	1,81753	1,25136	0,52241
