# Supplementary material for: The caspase-activated DNase promotes cellular senescence
Source: EMBO J. 2024 Jul 8;43(16):11. doi: 10.1038/s44318-024-00163-9 (PMC11329656; doi:10.1038/s44318-024-00163-9)
Supplement: Supplementary file 4 — Source data Fig. 2 [file 44318_2024_163_MOESM4_ESM.zip › Figure 2/2B/mRNA expression p21 RAS.csv]

wt empty vector	wt RAS-G12V	CAD empty vector	CAD RAS-G12V
1,00200995	43,0192365	1,03272812	10,7242109
1,0090923	50,6136269	1,21815557	10,8484288
1,01577205	24,3658842	0,60788948	4,26049571
