# Supplementary material for: The caspase-activated DNase promotes cellular senescence
Source: EMBO J. 2024 Jul 8;43(16):11. doi: 10.1038/s44318-024-00163-9 (PMC11329656; doi:10.1038/s44318-024-00163-9)
Supplement: Supplementary file 4 — Source data Fig. 2 [file 44318_2024_163_MOESM4_ESM.zip › Figure 2/2D/ELISA Il6 MEF RAS.csv]

wt + Empty vector	wt + RAS G12V	CAD + Empty vector	CAD + RAS G12V
127,61	318,705	176,125	108,65
86,6735	205,47	110,4	131,96
85,5145	278,515	112,5	122,885
