# Supplementary material for: The caspase-activated DNase promotes cellular senescence
Source: EMBO J. 2024 Jul 8;43(16):11. doi: 10.1038/s44318-024-00163-9 (PMC11329656; doi:10.1038/s44318-024-00163-9)
Supplement: Supplementary file 4 — Source data Fig. 2 [file 44318_2024_163_MOESM4_ESM.zip › Figure 2/2E/betaGal MEF IFNb.csv]

wt untreated	wt IFNb 10ng/ml	CAD untreated	CAD IFNb 10ng/ml
12,9825221	58,3000803	11,637677	17,6134326
12,2975535	47,1054085	10,4382821	14,4725948
11,6768787	48,89674543	13,1264554	18,8945312
