# Supplementary material for: The caspase-activated DNase promotes cellular senescence
Source: EMBO J. 2024 Jul 8;43(16):11. doi: 10.1038/s44318-024-00163-9 (PMC11329656; doi:10.1038/s44318-024-00163-9)
Supplement: Supplementary file 4 — Source data Fig. 2 [file 44318_2024_163_MOESM4_ESM.zip › Figure 2/2E/Edu MEF IFNb.csv]

wt untreated	wt IFN	CAD untreated	CAD IFN
39,7790055	27,6699029	53,4172662	58,0270793
35,2941176	29,7101449	41,0738255	35,209826
39,3719807	17,8861789	63,1477927	48,2185273
