# Supplementary material for: The caspase-activated DNase promotes cellular senescence
Source: EMBO J. 2024 Jul 8;43(16):11. doi: 10.1038/s44318-024-00163-9 (PMC11329656; doi:10.1038/s44318-024-00163-9)
Supplement: Supplementary file 4 — Source data Fig. 2 [file 44318_2024_163_MOESM4_ESM.zip › Figure 2/2F/mRNA expression p16 MEF IFNb.csv]

wt untreated	wt IFNb 10ng/ml	CAD untreated	CAD IFNb 10ng/ml
1,0017	3,72335	1,23613	0,66839
1,00104	3,11144	1,06824	0,64257
1,00161	3,36171	1,78097	1,12305
