# Supplementary material for: The caspase-activated DNase promotes cellular senescence
Source: EMBO J. 2024 Jul 8;43(16):11. doi: 10.1038/s44318-024-00163-9 (PMC11329656; doi:10.1038/s44318-024-00163-9)
Supplement: Supplementary file 4 — Source data Fig. 2 [file 44318_2024_163_MOESM4_ESM.zip › Figure 2/2F/mRNA expression p21 MEF IFNb.csv]

wt untreated	wt IFNb 10ng/ml	CAD untreated	CAD IFNb 10ng/ml
1,00333859	2,76726754	0,96791327	0,52368249
1,00861858	3,06219334	0,91403924	0,74565875
1,01617584	3,27458969	0,92923613	1,0412435
