# Supplementary material for: The caspase-activated DNase promotes cellular senescence
Source: EMBO J. 2024 Jul 8;43(16):11. doi: 10.1038/s44318-024-00163-9 (PMC11329656; doi:10.1038/s44318-024-00163-9)
Supplement: Supplementary file 4 — Source data Fig. 2 [file 44318_2024_163_MOESM4_ESM.zip › Figure 2/2H/ELISA Il6 MEF IFNb.csv]

wt untreated	wt IFNb 10ng/ml	CAD untreated	CAD IFNb 10ng/ml
5	176,0175	120,2525	81,1175
76,906	151,775	43,4495	74,669
29,016	142,535	87,873	70,1225
