# Supplementary material for: The caspase-activated DNase promotes cellular senescence
Source: EMBO J. 2024 Jul 8;43(16):11. doi: 10.1038/s44318-024-00163-9 (PMC11329656; doi:10.1038/s44318-024-00163-9)
Supplement: Supplementary file 5 — Source data Fig. 3 [file 44318_2024_163_MOESM5_ESM.zip]

Archive with 17 entries (13 files):
- Figure 3/
- Figure 3/3A/
- Figure 3/3A/betaGal CAD KO d33.tif
- Figure 3/3A/betaGal wt d33.tif
- Figure 3/3A/Replicative senescence MEF Cell count.csv
- Figure 3/3B/
- Figure 3/3B/mRNA expression Mmp13.csv
- Figure 3/3B/mRNA expression Mmp3.csv
- Figure 3/3B/mRNA expression p16.csv
- Figure 3/3B/mRNA expression p21.csv
- Figure 3/3B/mRNA expression Tnf.csv
- Figure 3/3C/
- Figure 3/3C/LegendPlex CCL2.csv
- Figure 3/3C/LegendPlex CCL5.csv
- Figure 3/3C/LegendPlex CXCL1.csv
- Figure 3/3C/LegendPlex CXCL10.csv
- Figure 3/3C/LegendPlex IL-6.csv
