# Supplementary material for: The caspase-activated DNase promotes cellular senescence
Source: EMBO J. 2024 Jul 8;43(16):11. doi: 10.1038/s44318-024-00163-9 (PMC11329656; doi:10.1038/s44318-024-00163-9)
Supplement: Supplementary file 5 — Source data Fig. 3 [file 44318_2024_163_MOESM5_ESM.zip › Figure 3/3A/Replicative senescence MEF Cell count.csv]

days	wt	wt	wt	CAD KO	CAD KO	CAD KO
0	200000	200000	200000	200000	200000	200000
3	455000	490000	1410000	525000	420000	2600000
6	660000	700000	1600000	940000	880000	2800000
9	860000	780000	1800000	1200000	1180000	2900000
12	1200000	1800000	2200000	2040000	2100000	3600000
15	1800000	2040000	2400000	2630000	2500000	3750000
18	1995000	2555000	2450000	3000000	3000000	3800000
21	2750000	3650000	2500000	3550000	3200000	3900000
24	3000000	3650000	2550000	3700000	3500000	4100000
27	3150000	3800000	2600000	4000000	3600000	4500000
30	3150000	3850000	2600000	5500000	5250000	5000000
33	3200000	4000000	2650000	6000000	6000000	6500000
36	3200000	4250000	2670000	6600000	6500000	7250000
39	3300000	4250000	2700000	7250000	7750000	8000000
42	3300000	4250000	3000000	8000000	8200000	9000000
45	3300000	4250000	4000000	8850000	8750000	1,05e+007
48	3315000	4300000	4250000	9250000	9800000	1,15e+007
51	3315000	4350000	4900000	1e+007	1,05e+007	1,25e+007
54	3750000	4750000	5600000	1,1e+007	1,15e+007	1,345e+007
57	4250000	5300000	6250000	1,195e+007	1,225e+007	1,5e+007
60	4800000	5900000	7000000	1,315e+007	1,35e+007	1,65e+007
