# Supplementary material for: The caspase-activated DNase promotes cellular senescence
Source: EMBO J. 2024 Jul 8;43(16):11. doi: 10.1038/s44318-024-00163-9 (PMC11329656; doi:10.1038/s44318-024-00163-9)
Supplement: Supplementary file 5 — Source data Fig. 3 [file 44318_2024_163_MOESM5_ESM.zip › Figure 3/3B/mRNA expression Mmp13.csv]

wt d1	wt d33	CAD -/- d1	CAD -/- d33
1	9,45603109	1,71609227	1,67510357
1,35861058	12,5164115	1,51705315	1,66665076
0,80090485	9,38377945	0,87449057	2,361
