# Supplementary material for: The caspase-activated DNase promotes cellular senescence
Source: EMBO J. 2024 Jul 8;43(16):11. doi: 10.1038/s44318-024-00163-9 (PMC11329656; doi:10.1038/s44318-024-00163-9)
Supplement: Supplementary file 5 — Source data Fig. 3 [file 44318_2024_163_MOESM5_ESM.zip › Figure 3/3B/mRNA expression Mmp3.csv]

wt d1	wt d33	CAD -/- d1	CAD -/- d33
1	5,060708078	2,328951807	1,388542008
0,786451654	11,9683071	1,896158403	1,376525141
1,868400803	14,01929974	4,528428225	0,793164674
