# Supplementary material for: The caspase-activated DNase promotes cellular senescence
Source: EMBO J. 2024 Jul 8;43(16):11. doi: 10.1038/s44318-024-00163-9 (PMC11329656; doi:10.1038/s44318-024-00163-9)
Supplement: Supplementary file 5 — Source data Fig. 3 [file 44318_2024_163_MOESM5_ESM.zip › Figure 3/3B/mRNA expression p16.csv]

wt d1	wt d33	CAD -/- d1	CAD -/- d33
1,017699646	4,538466366	1,561688319	1,287086423
1,663834366	5,384301012	1,504160783	1,134379304
1,000561034	2,442980626	1,860579712	1,249808476
