# Supplementary material for: The caspase-activated DNase promotes cellular senescence
Source: EMBO J. 2024 Jul 8;43(16):11. doi: 10.1038/s44318-024-00163-9 (PMC11329656; doi:10.1038/s44318-024-00163-9)
Supplement: Supplementary file 5 — Source data Fig. 3 [file 44318_2024_163_MOESM5_ESM.zip › Figure 3/3B/mRNA expression p21.csv]

wt d1	wt d33	CAD -/- d1	CAD -/- d33
1,02821466	1,62556704	1,010427	0,99445862
0,94140607	1,9178754	0,98296999	0,93354949
1,0006352	1,70982166	1,34103795	0,58444768
