# Supplementary material for: The caspase-activated DNase promotes cellular senescence
Source: EMBO J. 2024 Jul 8;43(16):11. doi: 10.1038/s44318-024-00163-9 (PMC11329656; doi:10.1038/s44318-024-00163-9)
Supplement: Supplementary file 5 — Source data Fig. 3 [file 44318_2024_163_MOESM5_ESM.zip › Figure 3/3B/mRNA expression Tnf.csv]

wt d1	wt d33	CAD -/- d1	CAD -/- d33
1	3,07381514	1,98816558	0,9573672
1,472462	3,56466843	2,00939683	0,89194446
1,13229865	2,9958965	0,5143142	1,151
