# Supplementary material for: The caspase-activated DNase promotes cellular senescence
Source: EMBO J. 2024 Jul 8;43(16):11. doi: 10.1038/s44318-024-00163-9 (PMC11329656; doi:10.1038/s44318-024-00163-9)
Supplement: Supplementary file 5 — Source data Fig. 3 [file 44318_2024_163_MOESM5_ESM.zip › Figure 3/3C/LegendPlex CCL2.csv]

wt d1	wt d33	CAD d1	CAD d33
955,4	1993,27	920,2	2034,81
819,18	2020,86	913,67	1900,87
1119,41	1735,54	911,46	1825,26
