# Supplementary material for: The caspase-activated DNase promotes cellular senescence
Source: EMBO J. 2024 Jul 8;43(16):11. doi: 10.1038/s44318-024-00163-9 (PMC11329656; doi:10.1038/s44318-024-00163-9)
Supplement: Supplementary file 5 — Source data Fig. 3 [file 44318_2024_163_MOESM5_ESM.zip › Figure 3/3C/LegendPlex CCL5.csv]

wt d1	wt d33	CAD d1	CAD d33
19,62	12,94	6,64	4,69
11,32	8,16	5,18	4,69
14,59	8,16	9,72	4,69
