# Supplementary material for: The caspase-activated DNase promotes cellular senescence
Source: EMBO J. 2024 Jul 8;43(16):11. doi: 10.1038/s44318-024-00163-9 (PMC11329656; doi:10.1038/s44318-024-00163-9)
Supplement: Supplementary file 5 — Source data Fig. 3 [file 44318_2024_163_MOESM5_ESM.zip › Figure 3/3C/LegendPlex CXCL1.csv]

wt d1	wt d33	CAD d1	CAD d33
50,43	58,45	49,16	33,85
49,16	52,31	45,95	10,25
53,56	47,89	48,52	28,88
