# Supplementary material for: The caspase-activated DNase promotes cellular senescence
Source: EMBO J. 2024 Jul 8;43(16):11. doi: 10.1038/s44318-024-00163-9 (PMC11329656; doi:10.1038/s44318-024-00163-9)
Supplement: Supplementary file 5 — Source data Fig. 3 [file 44318_2024_163_MOESM5_ESM.zip › Figure 3/3C/LegendPlex CXCL10.csv]

wt d1	wt d33	CAD d1	CAD d33
25,74	100,02	35,33	24,08
36,71	90,84	24,08	24,08
47,7	66,79	24,08	24,08
