# Supplementary material for: The caspase-activated DNase promotes cellular senescence
Source: EMBO J. 2024 Jul 8;43(16):11. doi: 10.1038/s44318-024-00163-9 (PMC11329656; doi:10.1038/s44318-024-00163-9)
Supplement: Supplementary file 5 — Source data Fig. 3 [file 44318_2024_163_MOESM5_ESM.zip › Figure 3/3C/LegendPlex IL-6.csv]

wt d1	wt d33	CAD d1	CAD d33
34,55	1159,77	31,1	551,6
50,86	1344,94	34,55	373,26
47,13	1248,85	50,86	364,01
