# Supplementary material for: The caspase-activated DNase promotes cellular senescence
Source: EMBO J. 2024 Jul 8;43(16):11. doi: 10.1038/s44318-024-00163-9 (PMC11329656; doi:10.1038/s44318-024-00163-9)
Supplement: Supplementary file 6 — Source data Fig. 4 [file 44318_2024_163_MOESM6_ESM.zip]

Archive with 20 entries (12 files):
- Figure 4/
- Figure 4/4B/
- Figure 4/4B/betaGal.jpg
- Figure 4/4B/bGal HaCaT.csv
- Figure 4/4B/EdU HaCaT.csv
- Figure 4/4B/Light microscopy.jpg
- Figure 4/4C/
- Figure 4/4C/Western  LaminB1 GAPDH HaCaT.tif
- Figure 4/4D/
- Figure 4/4D/mRNA expression CXCL10.csv
- Figure 4/4D/mRNA expression IFNb.csv
- Figure 4/4D/mRNA expression p21.csv
- Figure 4/4E/
- Figure 4/4E/ELISA Il-6.csv
- Figure 4/4F/
- Figure 4/4F/Edu BJ CM.csv
- Figure 4/4G/
- Figure 4/4G/yH2AX+ BJ CM.csv
- Figure 4/4H/
- Figure 4/4H/LaminB1 CTCF BJ CM.csv
