# Supplementary material for: The caspase-activated DNase promotes cellular senescence
Source: EMBO J. 2024 Jul 8;43(16):11. doi: 10.1038/s44318-024-00163-9 (PMC11329656; doi:10.1038/s44318-024-00163-9)
Supplement: Supplementary file 6 — Source data Fig. 4 [file 44318_2024_163_MOESM6_ESM.zip › Figure 4/4B/bGal HaCaT.csv]

Ctrl DMSO	Ctrl IAA	cGAS DMSO	cGAS IAA
2,03907132	12,9746533	3,92766818	8,02143691
4,61564149	14,4681721	4,70349281	14,581788
6,80143756	7,89844904	6,33117119	10,4850971
