# Supplementary material for: The caspase-activated DNase promotes cellular senescence
Source: EMBO J. 2024 Jul 8;43(16):11. doi: 10.1038/s44318-024-00163-9 (PMC11329656; doi:10.1038/s44318-024-00163-9)
Supplement: Supplementary file 6 — Source data Fig. 4 [file 44318_2024_163_MOESM6_ESM.zip › Figure 4/4B/EdU HaCaT.csv]

Ctrl DMSO	Ctrl IAA	cGAS DMSO	cGAS IAA
81,5384615	50,1921599	70,3812317	65,1041667
88,0398671	65,3846154	91,7159763	40,6360424
85,8349578	67,3594132	95,6709957	57,7656676
