# Supplementary material for: The caspase-activated DNase promotes cellular senescence
Source: EMBO J. 2024 Jul 8;43(16):11. doi: 10.1038/s44318-024-00163-9 (PMC11329656; doi:10.1038/s44318-024-00163-9)
Supplement: Supplementary file 6 — Source data Fig. 4 [file 44318_2024_163_MOESM6_ESM.zip › Figure 4/4D/mRNA expression CXCL10.csv]

HaCaT CTRL DMSO	HaCaT CTRL IAA	HaCaT cGAS DMSO	HaCaT cGAS IAA
1,015	2,69278347	0,12953105	0,34611202
1,0015515	2,96557663	0,13735091	0,32865066
1,00001477	3,83938278	0,12190626	0,39721676
