# Supplementary material for: The caspase-activated DNase promotes cellular senescence
Source: EMBO J. 2024 Jul 8;43(16):11. doi: 10.1038/s44318-024-00163-9 (PMC11329656; doi:10.1038/s44318-024-00163-9)
Supplement: Supplementary file 6 — Source data Fig. 4 [file 44318_2024_163_MOESM6_ESM.zip › Figure 4/4D/mRNA expression IFNb.csv]

HaCaT CTRL DMSO	HaCaT CTRL IAA	HaCaT cGAS DMSO	HaCaT cGAS IAA
1,056	2,362	0,353	0,26
1,003	2,356	0,2185	0,231
1,0021	3,0593	0,2595	0,3194
