# Supplementary material for: The caspase-activated DNase promotes cellular senescence
Source: EMBO J. 2024 Jul 8;43(16):11. doi: 10.1038/s44318-024-00163-9 (PMC11329656; doi:10.1038/s44318-024-00163-9)
Supplement: Supplementary file 6 — Source data Fig. 4 [file 44318_2024_163_MOESM6_ESM.zip › Figure 4/4D/mRNA expression p21.csv]

HaCaT CTRL DMSO	HaCaT CTRL IAA	HaCaT cGAS DMSO	HaCaT cGAS IAA
1,003	1,6626	0,9031	1,563
1,0003	2,5209	1,2	1,7485
1,0042	2,5652	1,285	2,3268
