# Supplementary material for: The caspase-activated DNase promotes cellular senescence
Source: EMBO J. 2024 Jul 8;43(16):11. doi: 10.1038/s44318-024-00163-9 (PMC11329656; doi:10.1038/s44318-024-00163-9)
Supplement: Supplementary file 6 — Source data Fig. 4 [file 44318_2024_163_MOESM6_ESM.zip › Figure 4/4E/ELISA Il-6.csv]

HaCaT CTRL DMSO	HaCaT CTRL IAA	HaCaT cGAS DMSO	HaCaT cGAS IAA
48,682	635	6,4834	347,77
48,279	634,75	7,4638	331,8
51,304	669,35	7,4726	355,885
