# Supplementary material for: The caspase-activated DNase promotes cellular senescence
Source: EMBO J. 2024 Jul 8;43(16):11. doi: 10.1038/s44318-024-00163-9 (PMC11329656; doi:10.1038/s44318-024-00163-9)
Supplement: Supplementary file 6 — Source data Fig. 4 [file 44318_2024_163_MOESM6_ESM.zip › Figure 4/4F/Edu BJ CM.csv]

NM	DMSO CM	IAA CM
60,6741116	61,22931442	48,7577022
55,410761	63,22743426	33,4369516
56,4550085	51,01786527	45,9662383
49,3252362	56,37428877	50,1493429
