# Supplementary material for: The caspase-activated DNase promotes cellular senescence
Source: EMBO J. 2024 Jul 8;43(16):11. doi: 10.1038/s44318-024-00163-9 (PMC11329656; doi:10.1038/s44318-024-00163-9)
Supplement: Supplementary file 6 — Source data Fig. 4 [file 44318_2024_163_MOESM6_ESM.zip › Figure 4/4G/yH2AX+ BJ CM.csv]

NM	DMSO CM	IAA CM
14,108587	12,47701602	23,10922282
13,1074691	14,48898365	26,94559396
13,7479721	7,52683177	24,39909297
10,5937922	6,324995775	18,02070888
