# Supplementary material for: The caspase-activated DNase promotes cellular senescence
Source: EMBO J. 2024 Jul 8;43(16):11. doi: 10.1038/s44318-024-00163-9 (PMC11329656; doi:10.1038/s44318-024-00163-9)
Supplement: Supplementary file 6 — Source data Fig. 4 [file 44318_2024_163_MOESM6_ESM.zip › Figure 4/4H/LaminB1 CTCF BJ CM.csv]

NM	DMSO CM	IAA CM
57500	72000	96100
65500	116000	97800
98900	79500	51200
73500	71700	93100
73700	64200	69300
44900	107000	65200
108000	66200	55100
69400	76500	112000
67000	130000	31400
161000	77600	61200
92500	84100	93100
121000	75900	66000
29600	40600	51000
125000	47800	67100
41100	55800	120000
70200	53400	71900
150000	93400	71000
25700	51000	110000
96700	91500	143000
93100	62500	97100
129000	94800	97700
154000	79800	65700
66000	141000	56300
118000	96000	86600
96700	131000	104000
92200	51200	112000
59500	43200	50700
105000	55000	175000
108000	48800	63400
112000	61600	109000
84300	63900	90300
89900	96200	51900
86500	93100	153000
105000	66600	82400
75500	76400	98800
59100	99800	63100
49900	111000	100000
143000	63200	144000
129000	59200	82700
183000	92700	63300
87600	97600	100000
74400	77200	74800
169000	52200	81700
138000	103000	114000
171000	70200	105000
103000	98400	60500
99200	80900	27200
26800	161000	117000
20600	108000	34200
50900	78300	99000
59300	110000	86000
31000	70700	93000
62900	77700	72000
42700	53900	67500
23400	80400	73000
36900	63700	40600
24300	69700	48200
61200	50000	61500
102000	63300	83000
70300	97200	87700
61300	99500	53800
61000	77000	105000
30700	71000	51700
45600	57800	102000
49000	62100	50600
85700	121000	80400
58000	158000	85600
86600	60900	77600
61600	102000	18300
67500	53900	65900
105000	49300	59400
73100	90700	72800
69300	101000	72000
83600	84000	87700
71700	89500	9170
91300	80100	7200
82100	69000	146
69600	110000	68000
70500	83500	25200
82400	63100	68500
53000	122000	116000
120000	91000	70300
91400	101000	65300
90000	64700	61400
68800	71600	71800
222000	74300	51000
130000	97500	43000
83900	61200	78700
135000	88600	81100
61300	96600	73000
85400	96400	53700
60400	70000	61200
49900	150000	62300
56900	51300	70400
35900	91100	67800
140000	38800	53900
34800	89200	62400
75000	84600	80200
52900	63100	91000
55900	45800	36900
98000	106000	61600
108000	184000	60400
87600	64900	71800
116000	61100	31500
121000	72600	101000
107000	119000	47400
65800	79100	28500
155000	117000	82100
140000	60700	66400
136000	66700	37200
173000	93300	1270
118000	76000	602
128000	62100	62100
162000	120000	72600
97100	77600	43900
127000	55100	67600
73400	68000	43900
80600	59000	28700
81100	83500	32600
153000	53000	75900
170000	86000	35800
98300	76300	54300
209000	59500	157000
108000	107000	83500
98800	82600	115000
87800	65300	41400
84000	77900	106000
176000	96400	84900
99900	73700	90000
54200	92000	48800
82400	69100	56700
102000	115000	112000
136000	84600	86200
93600	83100	75300
62000	118000	106000
131000	54400	105000
77800	62400	57000
91600	104000	108000
142000	163000	178000
91700	108000	121000
105000	54700	46200
88400	88000	57900
108000	53400	55300
207000	46100	108000
80400	55000	89900
88900	52300	79700
73100	60400	57100
101000	124000	43100
105000	59000	61600
89000	55700	56900
78100	75200	52400
69300	77300	74600
131000	56400	45700
129000	80900	94400
99100	43800	79200
81900	118000	111000
94300	39500	148000
117000	90600	116000
110000	63200	95600
128000	75200	130000
70200	45200	59000
106000	77700	46600
81700	50800	85700
71600	62300	64500
80800	34200	54800
80300	36900	53300
127000	78700	70500
121000	98300	44500
76800	86400	49900
53000	104000	37100
53500	129000	32400
84500	106000	74000
97100	130000	48800
48200	133000	53800
100000	55600	56000
51100	149000	43800
118000	76200	50000
102000	65500	44100
40600	115000	46800
118000	94900	55500
63200	70600	60100
17100	102000	90500
133000	70700	48000
73700	40600	60500
48200	98400	70200
99700	113000	56100
80500	85900	59600
42000	109000	41400
92400	53800	28900
137000	56600	59200
75100	88900	96500
66200	71800	76600
107000	53300	82300
87400	54600	68600
103000	103000	53100
190000	131000	51200
168000	88600	42400
96900	76400	136000
64600	64000	76200
139000	127000	78900
73500	49800	52100
84100	159000	52700
54800	122000	55000
132000	165000	41800
94200	114000	113000
75300	156000	57400
157000	223000	99500
126000	144000	82600
171000	125000	73800
67100	31300	55600
116000	124000	8590
98300	147000	31900
50700	111000	82600
159000	165000	66200
92300	105000	67100
138000	74300	82600
151000	111000	57700
174000	140000	96400
97700	144000	38200
190000	72100	50600
124000	186000	65800
101000	142000	62800
91400	130000	71600
83800	94200	89200
69800	136000	103000
149000	117000	42700
167000	133000	58200
83200	134000	54100
139000	121000	52300
102000	131000	57400
106000	119000	119000
49800	89900	148000
108000	159000	18600
88600	166000	69100
160000	115000	136000
139000	109000	99600
150000	138000	40300
118000	104000	38400
118000	133000	40900
126000	120000	27400
119000	95600	32800
66700	115000	53300
75800	131000	45100
45200	123000	81800
139000	118000	16400
73500	105000	89200
84100	109000	16800
96500	116000	206000
132000	100000	94600
94200	110000	108000
75300	178000	140000
157000	124000	120000
126000	145000	105000
171000	123000	140000
134000	139000	103000
116000	116000	133000
98300	166000	77400
159000	170000	143000
92300	114000	106000
138000	142000	95100
151000	160000	120000
174000	141000	99300
97700	113000	81800
191000	121000	94000
124000	135000	145000
101000	136000	95600
91400	154000	139000
83800	119000	77000
69800	151000	86600
234000	232000	109000
167000	193000	106000
139000	147000	119000
102000	98400	107000
106000	213000	94100
122000	113000	111000
108000	151000	110000
160000	172000	97200
135000	102000	154000
139000	105000	117000
150000	148000	52900
118000	123000	160000
118000	100000	71700
126000	102000	199000
119000	136000	37500
111000	143000	45500
125000	143000	101000
111000	112000	126000
110000		85900
122000		93400
114000		96400
113000		76300
117000		96600
122000		120000
123000		73500
106000		143000
120000		109000
111000		113000
109000		91900
88500		174000
123000		88500
125000		85400
112000		72400
111000		109000
116000		78000
117000		119000
114000		102000
114000		70900
121000		114000
112000		91700
111000		87600
91000		104000
94900		103000
115000		84000
99400		103000
91600		97500
102000		75300
121000		101000
118000		60700
107000		91800
120000		114000
115000		109000
119000		132000
109000		98100
107000		92500
115000		16000
112000		94000
119000		97200
109000		87000
110000		86700
110000		100000
108000		76800
107000		126000
82300		76300
92100		80500
107000		91400
93700		121000
113000		87200
107000		93200
103000		90400
91800		94600
117000		109000
114000		72000
96200		121000
101000		110000
111000		84200
87200		87200
121000		91100
114000		60400
113000		76200
104000		76000
95800		96400
106000		36800
89500		83800
103000		57300
105000		55800
101000		62900
103000		89400
107000		132000
121000		193000
92100		85300
92900		83500
106000		77000
114000		95400
95400		96500
51900		26700
100000		95800
111000		93500
58700		37400
42400		128000
113000		85300
114000		84200
84000		91300
107000		86300
98200		107000
102000		106000
114000		44500
112000		36500
60000		133000
83900		104000
91300		92200
87700		84900
105000		80800
98400		103000
95500		81700
98900		108000
103000		148000
99100		71400
112000		139000
86500		74200
107000		94600
122000		69800
105000		61100
106000		83600
100000
112000
99900
101000
102000
83200
120000
114000
88300
124000
109000
114000
