# Supplementary material for: The caspase-activated DNase promotes cellular senescence
Source: EMBO J. 2024 Jul 8;43(16):11. doi: 10.1038/s44318-024-00163-9 (PMC11329656; doi:10.1038/s44318-024-00163-9)
Supplement: Supplementary file 7 — Source data Fig. 5 [file 44318_2024_163_MOESM7_ESM.zip]

Archive with 38 entries (31 files):
- Figure 5/
- Figure 5/5A/
- Figure 5/5A/betaGal CAD KO.jpg
- Figure 5/5A/betaGal wt.jpg
- Figure 5/5A/Kidney beta-Galactosidase.csv
- Figure 5/5B/
- Figure 5/5B/Ki67+ Kidney.csv
- Figure 5/5B/LaminB1+ nuclei Kidney.csv
- Figure 5/5B/Microscopy CAD KO Kidney DAPI.jpg
- Figure 5/5B/Microscopy CAD KO Kidney Ki67.jpg
- Figure 5/5B/Microscopy CAD KO Kidney LaminB1.jpg
- Figure 5/5B/Microscopy CAD KO Kidney merged.jpg
- Figure 5/5C/
- Figure 5/5C/mRNA expression Ccl2 Kidney.csv
- Figure 5/5C/mRNA expression Cdkn2a Kidney.csv
- Figure 5/5C/mRNA expression Il-6 Kidney.csv
- Figure 5/5C/mRNA expression Mmp3 Kidney.csv
- Figure 5/5C/mRNA expression Tnf Kidney.csv
- Figure 5/5D/
- Figure 5/5D/betaGal CAD KO.jpg
- Figure 5/5D/betaGal wt.jpg
- Figure 5/5E/
- Figure 5/5E/Ki67+ Small intestine.csv
- Figure 5/5E/LaminB1 CTCF Small intestine.csv
- Figure 5/5E/Microscopy small intestine CAD KO DAPI.jpg
- Figure 5/5E/Microscopy small intestine CAD KO Ki67.jpg
- Figure 5/5E/Microscopy small intestine CAD KO LaminB1.jpg
- Figure 5/5E/Microscopy small intestine CAD KO merged.jpg
- Figure 5/5E/Microscopy small intestine wt DAPI.jpg
- Figure 5/5E/Microscopy small intestine wt Ki67.jpg
- Figure 5/5E/Microscopy small intestine wt LaminB1.jpg
- Figure 5/5E/Microscopy small intestine wt merged.jpg
- Figure 5/5F/
- Figure 5/5F/mRNA expression Ccl2 SI.csv
- Figure 5/5F/mRNA expression Il-6 SI.csv
- Figure 5/5F/mRNA expression p16 SI.csv
- Figure 5/5F/mRNA expression p21 SI.csv
- Figure 5/5F/mRNA expression Tnf SI.csv
