# Supplementary material for: The caspase-activated DNase promotes cellular senescence
Source: EMBO J. 2024 Jul 8;43(16):11. doi: 10.1038/s44318-024-00163-9 (PMC11329656; doi:10.1038/s44318-024-00163-9)
Supplement: Supplementary file 7 — Source data Fig. 5 [file 44318_2024_163_MOESM7_ESM.zip › Figure 5/5A/Kidney beta-Galactosidase.csv]

wt 75 weeks	CAD-/- 75 weeks
8,33	1,97
3,58	0,27
5,24	1,17
2,56	0,27
2,47	0,74
