# Supplementary material for: The caspase-activated DNase promotes cellular senescence
Source: EMBO J. 2024 Jul 8;43(16):11. doi: 10.1038/s44318-024-00163-9 (PMC11329656; doi:10.1038/s44318-024-00163-9)
Supplement: Supplementary file 7 — Source data Fig. 5 [file 44318_2024_163_MOESM7_ESM.zip › Figure 5/5B/LaminB1+ nuclei Kidney.csv]

wt	CAD-/-
25,81078756	44,48294761
31,99792804	48,08008215
35,94865239	46,21398473
