# Supplementary material for: The caspase-activated DNase promotes cellular senescence
Source: EMBO J. 2024 Jul 8;43(16):11. doi: 10.1038/s44318-024-00163-9 (PMC11329656; doi:10.1038/s44318-024-00163-9)
Supplement: Supplementary file 7 — Source data Fig. 5 [file 44318_2024_163_MOESM7_ESM.zip › Figure 5/5C/mRNA expression Ccl2 Kidney.csv]

wt young	CAD young	wt old	CAD old
1,226	1,419	5,05824176	2,60922091
1,478	0,992	8,31901147	2,163251
0,552	1,743	5,15918822	1,36707019
