# Supplementary material for: The caspase-activated DNase promotes cellular senescence
Source: EMBO J. 2024 Jul 8;43(16):11. doi: 10.1038/s44318-024-00163-9 (PMC11329656; doi:10.1038/s44318-024-00163-9)
Supplement: Supplementary file 7 — Source data Fig. 5 [file 44318_2024_163_MOESM7_ESM.zip › Figure 5/5C/mRNA expression Cdkn2a Kidney.csv]

wt young	CAD young	wt old	CAD old
0,554	0,44015084	5,376	1,925
0,7163844	0,40375513	6,996	0,752
2,52018859	1,32861483	4,624	1,776
