# Supplementary material for: The caspase-activated DNase promotes cellular senescence
Source: EMBO J. 2024 Jul 8;43(16):11. doi: 10.1038/s44318-024-00163-9 (PMC11329656; doi:10.1038/s44318-024-00163-9)
Supplement: Supplementary file 7 — Source data Fig. 5 [file 44318_2024_163_MOESM7_ESM.zip › Figure 5/5C/mRNA expression Il-6 Kidney.csv]

wt young	CAD young	wt old	CAD old
0,515	0,43	5,82894141	1,87542774
0,606	0,285	7,979	0,746
3,202	1,733	4,70276876	2,021
