# Supplementary material for: The caspase-activated DNase promotes cellular senescence
Source: EMBO J. 2024 Jul 8;43(16):11. doi: 10.1038/s44318-024-00163-9 (PMC11329656; doi:10.1038/s44318-024-00163-9)
Supplement: Supplementary file 7 — Source data Fig. 5 [file 44318_2024_163_MOESM7_ESM.zip › Figure 5/5C/mRNA expression Mmp3 Kidney.csv]

wt young	CAD young	wt old	CAD old
0,681	0,482	9,1703478	3,29869927
0,911	0,417	12,4926452	1,19500937
3,345	2,069	6,94011699	2,478
