# Supplementary material for: The caspase-activated DNase promotes cellular senescence
Source: EMBO J. 2024 Jul 8;43(16):11. doi: 10.1038/s44318-024-00163-9 (PMC11329656; doi:10.1038/s44318-024-00163-9)
Supplement: Supplementary file 7 — Source data Fig. 5 [file 44318_2024_163_MOESM7_ESM.zip › Figure 5/5C/mRNA expression Tnf Kidney.csv]

wt young	CAD young	wt old	CAD old
0,575	0,889	5,26307312	2,094286
0,89	0,616	5,14817868	1,06776263
1,956	2,345	5,45791118	1,95
