# Supplementary material for: The caspase-activated DNase promotes cellular senescence
Source: EMBO J. 2024 Jul 8;43(16):11. doi: 10.1038/s44318-024-00163-9 (PMC11329656; doi:10.1038/s44318-024-00163-9)
Supplement: Supplementary file 7 — Source data Fig. 5 [file 44318_2024_163_MOESM7_ESM.zip › Figure 5/5E/LaminB1 CTCF Small intestine.csv]

wt	CAD-/-
0,4	0,84
0,56	0,78
0,54	0,82
0,14	0,45
0,48	0,67
0,46	0,67
0,7	0,41
0,23	0,4
0,54	0,65
0,49	0,62
0,52	0,64
0,58	0,89
0,5	0,63
0,51	0,32
0,46	0,36
0,38	0,54
0,36	0,87
0,35	0,7
0,33	0,52
0,3	0,47
