# Supplementary material for: The caspase-activated DNase promotes cellular senescence
Source: EMBO J. 2024 Jul 8;43(16):11. doi: 10.1038/s44318-024-00163-9 (PMC11329656; doi:10.1038/s44318-024-00163-9)
Supplement: Supplementary file 7 — Source data Fig. 5 [file 44318_2024_163_MOESM7_ESM.zip › Figure 5/5F/mRNA expression Ccl2 SI.csv]

wt young	CAD young	wt old	CAD old
0,906	6,134	5,55	1,804
2,615	1,628	2,033	1,096
0,422	3,24	11,363	0,235
		14,263	0,426
