# Supplementary material for: The caspase-activated DNase promotes cellular senescence
Source: EMBO J. 2024 Jul 8;43(16):11. doi: 10.1038/s44318-024-00163-9 (PMC11329656; doi:10.1038/s44318-024-00163-9)
Supplement: Supplementary file 7 — Source data Fig. 5 [file 44318_2024_163_MOESM7_ESM.zip › Figure 5/5F/mRNA expression Il-6 SI.csv]

wt young	CAD young	wt old	CAD old
1,813	0,803	5,877	0,662
0,448	1,402	3,321	0,524
1,233	0,787	3,096	0,285
		2,676	0,25
