# Supplementary material for: The caspase-activated DNase promotes cellular senescence
Source: EMBO J. 2024 Jul 8;43(16):11. doi: 10.1038/s44318-024-00163-9 (PMC11329656; doi:10.1038/s44318-024-00163-9)
Supplement: Supplementary file 7 — Source data Fig. 5 [file 44318_2024_163_MOESM7_ESM.zip › Figure 5/5F/mRNA expression p16 SI.csv]

wt young	CAD young	wt old	CAD old
1,779	3,194	7,83	0,882
0,622	1,28	5,626	0,753
0,904	2,52	3,439	0,312
		3,913	0,206
