# Supplementary material for: The caspase-activated DNase promotes cellular senescence
Source: EMBO J. 2024 Jul 8;43(16):11. doi: 10.1038/s44318-024-00163-9 (PMC11329656; doi:10.1038/s44318-024-00163-9)
Supplement: Supplementary file 7 — Source data Fig. 5 [file 44318_2024_163_MOESM7_ESM.zip › Figure 5/5F/mRNA expression p21 SI.csv]

wt young	CAD young	wt old	CAD old
0,988592175	1,338420633	3,092799359	2,189149464
2,042920822	0,870045758	2,961847102	1,277497475
0,495143744	0,992694159	2,482178255	1,162529523
		2,649123376	1,429196957
