# Supplementary material for: The caspase-activated DNase promotes cellular senescence
Source: EMBO J. 2024 Jul 8;43(16):11. doi: 10.1038/s44318-024-00163-9 (PMC11329656; doi:10.1038/s44318-024-00163-9)
Supplement: Supplementary file 7 — Source data Fig. 5 [file 44318_2024_163_MOESM7_ESM.zip › Figure 5/5F/mRNA expression Tnf SI.csv]

wt young	CAD young	wt old	CAD old
1,785	1,169	1,909	0,474
0,871	0,983	1,134	0,527
0,643	0,975	2,512	0,442
		2,318	0,351
