# Supplementary material for: The caspase-activated DNase promotes cellular senescence
Source: EMBO J. 2024 Jul 8;43(16):11. doi: 10.1038/s44318-024-00163-9 (PMC11329656; doi:10.1038/s44318-024-00163-9)
Supplement: Supplementary file 8 — EV and Appendix Figure Source Data [file 44318_2024_163_MOESM8_ESM.zip]

Archive with 169 entries (128 files):
- Source Data for Expanded View and Appendix/
- Source Data for Expanded View and Appendix/Appendix Figure S1/
- Source Data for Expanded View and Appendix/Appendix Figure S1/S1/
- Source Data for Expanded View and Appendix/Appendix Figure S1/S1/BJ RAS EdU.csv
- Source Data for Expanded View and Appendix/Appendix Figure S1/S1/Microscopy CAD Empty d14.tif
- Source Data for Expanded View and Appendix/Appendix Figure S1/S1/Microscopy CAD RAS d14.tif
- Source Data for Expanded View and Appendix/Appendix Figure S1/S1/Microscopy CAD RAS d21.tif
- Source Data for Expanded View and Appendix/Appendix Figure S1/S1/Microscopy CTRL Empty d14.tif
- Source Data for Expanded View and Appendix/Appendix Figure S1/S1/Microscopy CTRL RAS d14.tif
- Source Data for Expanded View and Appendix/Appendix Figure S1/S1/Microscopy CTRL RAS d21.tif
- Source Data for Expanded View and Appendix/Appendix Figure S2/
- Source Data for Expanded View and Appendix/Appendix Figure S2/S2/
- Source Data for Expanded View and Appendix/Appendix Figure S2/S2/ELISA Il-6.csv
- Source Data for Expanded View and Appendix/Appendix Figure S2/S2/MEF H2O2 bGal.csv
- Source Data for Expanded View and Appendix/Appendix Figure S2/S2/MEF H2O2 EdU.csv
- Source Data for Expanded View and Appendix/Appendix Figure S2/S2/mRNA expression p16.csv
- Source Data for Expanded View and Appendix/Appendix Figure S2/S2/mRNA expression p21.csv
- Source Data for Expanded View and Appendix/Appendix Figure S2/S2/Western  LaminB1 GAPDH MEF H2O2.tif
- Source Data for Expanded View and Appendix/Appendix Figure S3/
- Source Data for Expanded View and Appendix/Appendix Figure S3/S3A/
- Source Data for Expanded View and Appendix/Appendix Figure S3/S3A/betaGal WI38 Auxin.tif
- Source Data for Expanded View and Appendix/Appendix Figure S3/S3A/betaGal WI38 DMSO.tif
- Source Data for Expanded View and Appendix/Appendix Figure S3/S3A/Microscopy brighfield WI38 DMSO.jpg
- Source Data for Expanded View and Appendix/Appendix Figure S3/S3A/Microscopy brightfield WI38 Auxin.jpg
- Source Data for Expanded View and Appendix/Appendix Figure S3/S3A/mRNA expression IFNb.csv
- Source Data for Expanded View and Appendix/Appendix Figure S3/S3A/mRNA expression Il-6.csv
- Source Data for Expanded View and Appendix/Appendix Figure S3/S3A/mRNA expression Il-8.csv
- Source Data for Expanded View and Appendix/Appendix Figure S3/S3A/mRNA expression p21.csv
- Source Data for Expanded View and Appendix/Appendix Figure S3/S3B/
- Source Data for Expanded View and Appendix/Appendix Figure S3/S3B/Microscopy H3K27 DAPI pic1.jpg
- Source Data for Expanded View and Appendix/Appendix Figure S3/S3B/Microscopy H3K27 DAPI pic2.jpg
- Source Data for Expanded View and Appendix/Appendix Figure S3/S3B/Microscopy H3K27 merged pic1.jpg
- Source Data for Expanded View and Appendix/Appendix Figure S3/S3B/Microscopy H3K27 merged pic2.jpg
- Source Data for Expanded View and Appendix/Appendix Figure S3/S3B/Microscopy H3K27 pic1.jpg
- Source Data for Expanded View and Appendix/Appendix Figure S3/S3B/Microscopy H3K27 pic2.jpg
- Source Data for Expanded View and Appendix/Appendix Figure S3/S3B/Microscopy H3K9 DAPI pic1.jpg
- Source Data for Expanded View and Appendix/Appendix Figure S3/S3B/Microscopy H3K9 DAPI pic2.jpg
- Source Data for Expanded View and Appendix/Appendix Figure S3/S3B/Microscopy H3K9 merged pic1.jpg
- Source Data for Expanded View and Appendix/Appendix Figure S3/S3B/Microscopy H3K9 merged pic2.jpg
- Source Data for Expanded View and Appendix/Appendix Figure S3/S3B/Microscopy H3K9 pic1.jpg
- Source Data for Expanded View and Appendix/Appendix Figure S3/S3B/Microscopy H3K9 pic2.jpg
- Source Data for Expanded View and Appendix/Appendix Figure S4/
- Source Data for Expanded View and Appendix/Appendix Figure S4/mRNA expression Ccl2 Liver.csv
- Source Data for Expanded View and Appendix/Appendix Figure S4/mRNA expression Ccl7 Kidney.csv
- Source Data for Expanded View and Appendix/Appendix Figure S4/mRNA expression Cxcl10 Kidney.csv
- Source Data for Expanded View and Appendix/Appendix Figure S4/mRNA expression Cxcl10 SI.csv
- Source Data for Expanded View and Appendix/Appendix Figure S4/mRNA expression Il-6 Liver.csv
- Source Data for Expanded View and Appendix/Appendix Figure S4/mRNA expression Il-6 WAT.csv
- Source Data for Expanded View and Appendix/Appendix Figure S4/mRNA expression Mmp13 Kidney.csv
- Source Data for Expanded View and Appendix/Appendix Figure S4/mRNA expression Mmp13 SI.csv
- Source Data for Expanded View and Appendix/Appendix Figure S4/mRNA expression Mmp13 WAT.csv
- Source Data for Expanded View and Appendix/Appendix Figure S4/mRNA expression Mmp3 Liver.csv
- Source Data for Expanded View and Appendix/Appendix Figure S4/mRNA expression Mmp3 SI.csv
- Source Data for Expanded View and Appendix/Appendix Figure S4/mRNA expression Mmp3 WAT.csv
- Source Data for Expanded View and Appendix/Appendix Figure S4/mRNA expression p16 Liver.csv
- Source Data for Expanded View and Appendix/Appendix Figure S4/mRNA expression p16 WAT.csv
- Source Data for Expanded View and Appendix/Appendix Figure S4/mRNA expression p21 Kidney.csv
- Source Data for Expanded View and Appendix/Appendix Figure S4/mRNA expression Tnf Liver.csv
- Source Data for Expanded View and Appendix/Appendix Figure S4/mRNA expression Tnf WAT.csv
- Source Data for Expanded View and Appendix/EV1/
- Source Data for Expanded View and Appendix/EV1/1A/
- Source Data for Expanded View and Appendix/EV1/1A/BJ PI neg FACS.csv
- Source Data for Expanded View and Appendix/EV1/1A/MDA PI neg FACS.csv
- Source Data for Expanded View and Appendix/EV1/1A/MEF PI neg FACS.csv
- Source Data for Expanded View and Appendix/EV1/1A/WI38 PI neg FACS.csv
- Source Data for Expanded View and Appendix/EV1/1A/WI38 titration PI neg FACS.csv
- Source Data for Expanded View and Appendix/EV1/1B/
- Source Data for Expanded View and Appendix/EV1/1B/Western  KO efficiency.tif
- Source Data for Expanded View and Appendix/EV1/1C/
- Source Data for Expanded View and Appendix/EV1/1C/Western  yH2AX GAPDH WI38.tif
- Source Data for Expanded View and Appendix/EV2/
- Source Data for Expanded View and Appendix/EV2/2A/
- Source Data for Expanded View and Appendix/EV2/2A/BJ ABT bGal.csv
- Source Data for Expanded View and Appendix/EV2/2A/BJ ABT EdU.csv
- Source Data for Expanded View and Appendix/EV2/2A/Microscopy BJ ABT.jpg
- Source Data for Expanded View and Appendix/EV2/2A/Microscopy BJ DMSO.jpg
- Source Data for Expanded View and Appendix/EV2/2B/
- Source Data for Expanded View and Appendix/EV2/2B/Western yH2AX LaminB1 GAPDH BJ ABT.tif
- Source Data for Expanded View and Appendix/EV2/2C/
- Source Data for Expanded View and Appendix/EV2/2C/mRNA expression p16.csv
- Source Data for Expanded View and Appendix/EV2/2C/mRNA expression p21.csv
- Source Data for Expanded View and Appendix/EV2/2D/
- Source Data for Expanded View and Appendix/EV2/2D/ELISA Il-6.csv
- Source Data for Expanded View and Appendix/EV2/2D/ELISA Il-8.csv
- Source Data for Expanded View and Appendix/EV2/2E/
- Source Data for Expanded View and Appendix/EV2/2E/MDA ABT EdU.csv
- Source Data for Expanded View and Appendix/EV2/2E/MDA SpiderGal+.csv
- Source Data for Expanded View and Appendix/EV2/2E/Microscopy MDA ABT.tif
- Source Data for Expanded View and Appendix/EV2/2E/Microscopy MDA DMSO.tif
- Source Data for Expanded View and Appendix/EV2/2F/
- Source Data for Expanded View and Appendix/EV2/2F/Western yH2AX LaminB1 GAPDH MDA ABT.tif
- Source Data for Expanded View and Appendix/EV2/2G/
- Source Data for Expanded View and Appendix/EV2/2G/mRNA expression Il-8.csv
- Source Data for Expanded View and Appendix/EV2/2G/mRNA expression Mmp1.csv
- Source Data for Expanded View and Appendix/EV2/2G/mRNA expression p21.csv
- Source Data for Expanded View and Appendix/EV2/2G/mRNA expression Tnf.csv
- Source Data for Expanded View and Appendix/EV3/
- Source Data for Expanded View and Appendix/EV3/3A/
- Source Data for Expanded View and Appendix/EV3/3A/BetaGal+ MDA Doxo.csv
- Source Data for Expanded View and Appendix/EV3/3A/MDA Doxo EdU.csv
- Source Data for Expanded View and Appendix/EV3/3A/Microscopy MDA Doxo.jpg
- Source Data for Expanded View and Appendix/EV3/3A/Microscopy MDA untreated.jpg
- Source Data for Expanded View and Appendix/EV3/3B/
- Source Data for Expanded View and Appendix/EV3/3B/Western LaminB1 GAPDH MDA Doxo.tif
- Source Data for Expanded View and Appendix/EV3/3C/
- Source Data for Expanded View and Appendix/EV3/3C/mRNA expression Cxcl10 Doxo.csv
- Source Data for Expanded View and Appendix/EV3/3C/mRNA expression Il-6 Doxo.csv
- Source Data for Expanded View and Appendix/EV3/3C/mRNA expression Il-8 Doxo.csv
- Source Data for Expanded View and Appendix/EV3/3C/mRNA expression p21 Doxo.csv
- Source Data for Expanded View and Appendix/EV3/3D/
- Source Data for Expanded View and Appendix/EV3/3D/Microscopy WI38 Doxo.jpg
- Source Data for Expanded View and Appendix/EV3/3D/Microscopy WI38 untreated.jpg
- Source Data for Expanded View and Appendix/EV3/3D/WI38 Doxo bGal.csv
- Source Data for Expanded View and Appendix/EV3/3D/WI38 Doxo EdU.csv
- Source Data for Expanded View and Appendix/EV3/3E/
- Source Data for Expanded View and Appendix/EV3/3E/Western LaminB1 GAPDH WI38 Doxo.tif
- Source Data for Expanded View and Appendix/EV3/3F/
- Source Data for Expanded View and Appendix/EV3/3F/mRNA expression CXCL10.csv
- Source Data for Expanded View and Appendix/EV3/3F/mRNA expression Il-6.csv
- Source Data for Expanded View and Appendix/EV3/3F/mRNA expression Il-8.csv
- Source Data for Expanded View and Appendix/EV3/3F/mRNA expression p21.csv
- Source Data for Expanded View and Appendix/EV3/3G/
- Source Data for Expanded View and Appendix/EV3/3G/mRNA expression p21 Doxo.csv
- Source Data for Expanded View and Appendix/EV4/
- Source Data for Expanded View and Appendix/EV4/4A/
- Source Data for Expanded View and Appendix/EV4/4A/Microscopy Auxin DAPI.jpg
- Source Data for Expanded View and Appendix/EV4/4A/Microscopy Auxin Edu.jpg
- Source Data for Expanded View and Appendix/EV4/4A/Microscopy Auxin merged.jpg
- Source Data for Expanded View and Appendix/EV4/4A/Microscopy Auxin yH2AX.jpg
- Source Data for Expanded View and Appendix/EV4/4A/Microscopy DMSO DAPI.jpg
- Source Data for Expanded View and Appendix/EV4/4A/Microscopy DMSO Edu.jpg
- Source Data for Expanded View and Appendix/EV4/4A/Microscopy DMSO merged.jpg
- Source Data for Expanded View and Appendix/EV4/4A/Microscopy DMSO yH2AX.jpg
- Source Data for Expanded View and Appendix/EV4/4A/Microscopy NM DAPI.jpg
- Source Data for Expanded View and Appendix/EV4/4A/Microscopy NM Edu.jpg
- Source Data for Expanded View and Appendix/EV4/4A/Microscopy NM merged.jpg
- Source Data for Expanded View and Appendix/EV4/4A/Microscopy NM yH2AX.jpg
- Source Data for Expanded View and Appendix/EV4/4B/
- Source Data for Expanded View and Appendix/EV4/4B/Microscopy Auxin 53BP1 DAPI.jpg
- Source Data for Expanded View and Appendix/EV4/4B/Microscopy DMSO 53BP1 DAPI.jpg
- Source Data for Expanded View and Appendix/EV4/4C/
- Source Data for Expanded View and Appendix/EV4/4C/Inset 1.jpg
- Source Data for Expanded View and Appendix/EV4/4C/Inset 2.jpg
- Source Data for Expanded View and Appendix/EV4/4C/Microscopy 53BP1.tif
- Source Data for Expanded View and Appendix/EV4/4C/Microscopy DAPI.tif
- Source Data for Expanded View and Appendix/EV4/4C/Microscopy merged.tif
- Source Data for Expanded View and Appendix/EV4/4C/Microscopy Telomere-Cy3.tif
- Source Data for Expanded View and Appendix/EV4/4C/TAF quantification.csv
- Source Data for Expanded View and Appendix/EV4/4D/
- Source Data for Expanded View and Appendix/EV4/4D/Relative Telomeres lenght.csv
- Source Data for Expanded View and Appendix/EV5/
- Source Data for Expanded View and Appendix/EV5/5A/
- Source Data for Expanded View and Appendix/EV5/5A/Microscopy organoids CAD KO.jpg
- Source Data for Expanded View and Appendix/EV5/5A/Microscopy organoids wt.jpg
- Source Data for Expanded View and Appendix/EV5/5A/Organoids size.csv
- Source Data for Expanded View and Appendix/EV5/5B/
- Source Data for Expanded View and Appendix/EV5/5B/Organoids forming.csv
- Source Data for Expanded View and Appendix/EV5/5C/
- Source Data for Expanded View and Appendix/EV5/5C/SpiderGal+ organoids.csv
- Source Data for Expanded View and Appendix/EV5/5D/
- Source Data for Expanded View and Appendix/EV5/5D/betaGal WAT.jpg
- Source Data for Expanded View and Appendix/EV5/5E/
- Source Data for Expanded View and Appendix/EV5/5E/mRNA expression Ccl2 WAT.csv
- Source Data for Expanded View and Appendix/EV5/5E/mRNA expression Ccl7 WAT.csv
- Source Data for Expanded View and Appendix/EV5/5E/mRNA expression p21 WAT.csv
- Source Data for Expanded View and Appendix/EV5/5F/
- Source Data for Expanded View and Appendix/EV5/5F/Liver beta-Galactosidase.csv
- Source Data for Expanded View and Appendix/EV5/5F/mRNA expression Mmp13 Liver.csv
- Source Data for Expanded View and Appendix/EV5/5F/mRNA expression p21 Liver.csv
