# Supplementary material for: The caspase-activated DNase promotes cellular senescence
Source: EMBO J. 2024 Jul 8;43(16):11. doi: 10.1038/s44318-024-00163-9 (PMC11329656; doi:10.1038/s44318-024-00163-9)
Supplement: Supplementary file 8 — EV and Appendix Figure Source Data [file 44318_2024_163_MOESM8_ESM.zip › Source Data for Expanded View and Appendix/Appendix Figure S1/S1/BJ RAS EdU.csv]

CTRL Empty d14	CTRL RAS d14	CTRL Empty d21	CTRL RAS d21	CAD Empty d14	CAD RAS d14	CAD Empty d21	CAD RAS d21
34,3124166	7,66045549	38,1345927	12,7465857	41,1003236	23,7623762	36,8586387	8,66666667
44,1860465	13,6936937	43,9215686	12,7358491	38,4615385	20,8791209	37,4321881	8,52713178
