# Supplementary material for: The caspase-activated DNase promotes cellular senescence
Source: EMBO J. 2024 Jul 8;43(16):11. doi: 10.1038/s44318-024-00163-9 (PMC11329656; doi:10.1038/s44318-024-00163-9)
Supplement: Supplementary file 8 — EV and Appendix Figure Source Data [file 44318_2024_163_MOESM8_ESM.zip › Source Data for Expanded View and Appendix/Appendix Figure S2/S2/ELISA Il-6.csv]

wt untreated	wt H2O2	CAD untreated	CAD H2O2
153,64	309,7	105,12	187,31
91,545	304,81	105,33	196,28
93,664	314,19	109,12	202,13
