# Supplementary material for: The caspase-activated DNase promotes cellular senescence
Source: EMBO J. 2024 Jul 8;43(16):11. doi: 10.1038/s44318-024-00163-9 (PMC11329656; doi:10.1038/s44318-024-00163-9)
Supplement: Supplementary file 8 — EV and Appendix Figure Source Data [file 44318_2024_163_MOESM8_ESM.zip › Source Data for Expanded View and Appendix/Appendix Figure S2/S2/MEF H2O2 bGal.csv]

wt untreated	wt H2O2	CAD untreated	CAD H2O2
12,9807692	40,7407407	8,64875865	39,0542328
12,1031746	52,6143791	9,09090909	25,5742297
3,33333333	35,4166667	3,03030303	31,7460317
