# Supplementary material for: The caspase-activated DNase promotes cellular senescence
Source: EMBO J. 2024 Jul 8;43(16):11. doi: 10.1038/s44318-024-00163-9 (PMC11329656; doi:10.1038/s44318-024-00163-9)
Supplement: Supplementary file 8 — EV and Appendix Figure Source Data [file 44318_2024_163_MOESM8_ESM.zip › Source Data for Expanded View and Appendix/Appendix Figure S2/S2/MEF H2O2 EdU.csv]

wt untreated	wt H2O2	CAD untreated	CAD H2O2
28,6363636	8	46,835443	16,9811321
39,5833333	5,66037736	32,6086957	11,1111111
31,1111111	10,2040816	23,853211	23,6363636
