# Supplementary material for: The caspase-activated DNase promotes cellular senescence
Source: EMBO J. 2024 Jul 8;43(16):11. doi: 10.1038/s44318-024-00163-9 (PMC11329656; doi:10.1038/s44318-024-00163-9)
Supplement: Supplementary file 8 — EV and Appendix Figure Source Data [file 44318_2024_163_MOESM8_ESM.zip › Source Data for Expanded View and Appendix/Appendix Figure S2/S2/mRNA expression p16.csv]

wt untreated	wt H2O2	CAD untreated	CAD H2O2
1,011	6,468	1,022	8,047
1,002	6,418	0,635	7,556
1,005	12,816	1,37	11,518
