# Supplementary material for: The caspase-activated DNase promotes cellular senescence
Source: EMBO J. 2024 Jul 8;43(16):11. doi: 10.1038/s44318-024-00163-9 (PMC11329656; doi:10.1038/s44318-024-00163-9)
Supplement: Supplementary file 8 — EV and Appendix Figure Source Data [file 44318_2024_163_MOESM8_ESM.zip › Source Data for Expanded View and Appendix/Appendix Figure S3/S3A/mRNA expression Il-6.csv]

WI38 F74G DMSO	WI38 F74G Auxin
1,002	2,321
