# Supplementary material for: The caspase-activated DNase promotes cellular senescence
Source: EMBO J. 2024 Jul 8;43(16):11. doi: 10.1038/s44318-024-00163-9 (PMC11329656; doi:10.1038/s44318-024-00163-9)
Supplement: Supplementary file 8 — EV and Appendix Figure Source Data [file 44318_2024_163_MOESM8_ESM.zip › Source Data for Expanded View and Appendix/Appendix Figure S4/mRNA expression Ccl2 Liver.csv]

wt young	CAD young	wt old	CAD old
0,89947629	1,49982255	2,57163174	0,85260651
1,5936695	2,16732277	1,25980269	0,45510201
0,69760891	3,27997911	4,99600352	1,0812319
