# Supplementary material for: The caspase-activated DNase promotes cellular senescence
Source: EMBO J. 2024 Jul 8;43(16):11. doi: 10.1038/s44318-024-00163-9 (PMC11329656; doi:10.1038/s44318-024-00163-9)
Supplement: Supplementary file 8 — EV and Appendix Figure Source Data [file 44318_2024_163_MOESM8_ESM.zip › Source Data for Expanded View and Appendix/Appendix Figure S4/mRNA expression Ccl7 Kidney.csv]

wt young	CAD young	wt old	CAD old
0,838	0,924	2,79646817	13,1978754
1,428	0,828	6,75832717	2,03330247
0,836	1,351	6,02565378	6,995
