# Supplementary material for: The caspase-activated DNase promotes cellular senescence
Source: EMBO J. 2024 Jul 8;43(16):11. doi: 10.1038/s44318-024-00163-9 (PMC11329656; doi:10.1038/s44318-024-00163-9)
Supplement: Supplementary file 8 — EV and Appendix Figure Source Data [file 44318_2024_163_MOESM8_ESM.zip › Source Data for Expanded View and Appendix/Appendix Figure S4/mRNA expression Cxcl10 Kidney.csv]

wt young	CAD young	wt old	CAD old
0,755	0,852	1,88307583	2,443129
0,924	0,806	2,19001199	2,24343317
1,433	2,494	1,7750283	1,162
