# Supplementary material for: The caspase-activated DNase promotes cellular senescence
Source: EMBO J. 2024 Jul 8;43(16):11. doi: 10.1038/s44318-024-00163-9 (PMC11329656; doi:10.1038/s44318-024-00163-9)
Supplement: Supplementary file 8 — EV and Appendix Figure Source Data [file 44318_2024_163_MOESM8_ESM.zip › Source Data for Expanded View and Appendix/Appendix Figure S4/mRNA expression Cxcl10 SI.csv]

wt young	CAD young	wt old	CAD old
1,139	2,217	0,033	0,868
1,942	0,388	0,094	0,923
0,452	1,772	4,363	0,403
		5,292	0,262
