# Supplementary material for: The caspase-activated DNase promotes cellular senescence
Source: EMBO J. 2024 Jul 8;43(16):11. doi: 10.1038/s44318-024-00163-9 (PMC11329656; doi:10.1038/s44318-024-00163-9)
Supplement: Supplementary file 8 — EV and Appendix Figure Source Data [file 44318_2024_163_MOESM8_ESM.zip › Source Data for Expanded View and Appendix/Appendix Figure S4/mRNA expression Il-6 Liver.csv]

wt young	CAD young	wt old	CAD old
1,194	2,788	11,5715717	9,02610856
2,03	6,245	0,47907859	5,35633064
0,413	0,499	9,60921809	1,18849088
