# Supplementary material for: The caspase-activated DNase promotes cellular senescence
Source: EMBO J. 2024 Jul 8;43(16):11. doi: 10.1038/s44318-024-00163-9 (PMC11329656; doi:10.1038/s44318-024-00163-9)
Supplement: Supplementary file 8 — EV and Appendix Figure Source Data [file 44318_2024_163_MOESM8_ESM.zip › Source Data for Expanded View and Appendix/Appendix Figure S4/mRNA expression Il-6 WAT.csv]

wt young	CAD young	wt old	CAD old
0,74456368	3,57597144	2,44916221	1,55823012
0,91111967	0,369	2,1141317	2,75970325
2,177	1,73	0,21123299	0,58312414
