# Supplementary material for: The caspase-activated DNase promotes cellular senescence
Source: EMBO J. 2024 Jul 8;43(16):11. doi: 10.1038/s44318-024-00163-9 (PMC11329656; doi:10.1038/s44318-024-00163-9)
Supplement: Supplementary file 8 — EV and Appendix Figure Source Data [file 44318_2024_163_MOESM8_ESM.zip › Source Data for Expanded View and Appendix/Appendix Figure S4/mRNA expression Mmp13 WAT.csv]

wt young	CAD young	wt old	CAD old
0,497	1,794	2,45372086	2,36628567
0,803	0,446	4,98173781	3,93736212
1,941		7,95679832	1,50239621
