# Supplementary material for: The caspase-activated DNase promotes cellular senescence
Source: EMBO J. 2024 Jul 8;43(16):11. doi: 10.1038/s44318-024-00163-9 (PMC11329656; doi:10.1038/s44318-024-00163-9)
Supplement: Supplementary file 8 — EV and Appendix Figure Source Data [file 44318_2024_163_MOESM8_ESM.zip › Source Data for Expanded View and Appendix/Appendix Figure S4/mRNA expression Mmp3 Liver.csv]

wt young	CAD young	wt old	CAD old
1,97	6,318	22,5400718	13,8954418
4,787	8,523	13,734277	10,7304079
0,106	0,589	2,1304537	1,17321932
