# Supplementary material for: The caspase-activated DNase promotes cellular senescence
Source: EMBO J. 2024 Jul 8;43(16):11. doi: 10.1038/s44318-024-00163-9 (PMC11329656; doi:10.1038/s44318-024-00163-9)
Supplement: Supplementary file 8 — EV and Appendix Figure Source Data [file 44318_2024_163_MOESM8_ESM.zip › Source Data for Expanded View and Appendix/Appendix Figure S4/mRNA expression Mmp3 SI.csv]

wt young	CAD young	wt old	CAD old
1,224	0,952	0,702	1,053
1,686	1,664	0,623	1,121
0,485	0,699	3,89	1,082
		3,966	0,725
