# Supplementary material for: The caspase-activated DNase promotes cellular senescence
Source: EMBO J. 2024 Jul 8;43(16):11. doi: 10.1038/s44318-024-00163-9 (PMC11329656; doi:10.1038/s44318-024-00163-9)
Supplement: Supplementary file 8 — EV and Appendix Figure Source Data [file 44318_2024_163_MOESM8_ESM.zip › Source Data for Expanded View and Appendix/Appendix Figure S4/mRNA expression Mmp3 WAT.csv]

wt young	CAD young	wt old	CAD old
0,69218823	0,55483374	0,58917996	0,8292903
2,38161532	2,05038619	0,88119577	1,05730523
0,37	0,577	1,95129442	1,05202139
