# Supplementary material for: The caspase-activated DNase promotes cellular senescence
Source: EMBO J. 2024 Jul 8;43(16):11. doi: 10.1038/s44318-024-00163-9 (PMC11329656; doi:10.1038/s44318-024-00163-9)
Supplement: Supplementary file 8 — EV and Appendix Figure Source Data [file 44318_2024_163_MOESM8_ESM.zip › Source Data for Expanded View and Appendix/Appendix Figure S4/mRNA expression p16 Liver.csv]

wt young	CAD young	wt old	CAD old
0,94737817	6,80940402	19,372	14,451
2,41798554	5,21969149	13,402	13,872
0,43653888	2,14029095	16,03	11,05
