# Supplementary material for: The caspase-activated DNase promotes cellular senescence
Source: EMBO J. 2024 Jul 8;43(16):11. doi: 10.1038/s44318-024-00163-9 (PMC11329656; doi:10.1038/s44318-024-00163-9)
Supplement: Supplementary file 8 — EV and Appendix Figure Source Data [file 44318_2024_163_MOESM8_ESM.zip › Source Data for Expanded View and Appendix/Appendix Figure S4/mRNA expression p21 Kidney.csv]

wt young	CAD young	wt old	CAD old
0,790329561	0,756955268	3,752	1,121
0,962215073	0,541306348	1,053	2,725
1,314981424	0,901337686	1,222	1,060910058
