# Supplementary material for: The caspase-activated DNase promotes cellular senescence
Source: EMBO J. 2024 Jul 8;43(16):11. doi: 10.1038/s44318-024-00163-9 (PMC11329656; doi:10.1038/s44318-024-00163-9)
Supplement: Supplementary file 8 — EV and Appendix Figure Source Data [file 44318_2024_163_MOESM8_ESM.zip › Source Data for Expanded View and Appendix/Appendix Figure S4/mRNA expression Tnf Liver.csv]

wt young	CAD young	wt old	CAD old
1,053	3,472	12,9995625	11,3650015
1,712	4,896	8,09955013	6,86004006
0,555	5,354	2,9544073	2,5197668
