# Supplementary material for: The caspase-activated DNase promotes cellular senescence
Source: EMBO J. 2024 Jul 8;43(16):11. doi: 10.1038/s44318-024-00163-9 (PMC11329656; doi:10.1038/s44318-024-00163-9)
Supplement: Supplementary file 8 — EV and Appendix Figure Source Data [file 44318_2024_163_MOESM8_ESM.zip › Source Data for Expanded View and Appendix/Appendix Figure S4/mRNA expression Tnf WAT.csv]

wt young	CAD young	wt old	CAD old
3,24256904	1,3822076	1,01754245	0,72594136
0,37757086	0,8676292	1,06107648	0,82781717
0,678	1,638	0,16362495	0,33242532
