# Supplementary material for: The caspase-activated DNase promotes cellular senescence
Source: EMBO J. 2024 Jul 8;43(16):11. doi: 10.1038/s44318-024-00163-9 (PMC11329656; doi:10.1038/s44318-024-00163-9)
Supplement: Supplementary file 8 — EV and Appendix Figure Source Data [file 44318_2024_163_MOESM8_ESM.zip › Source Data for Expanded View and Appendix/EV1/1A/BJ PI neg FACS.csv]

BJ CTRL DMSO	BJ CTRL ABT	BJ CAD DMSO	BJ CAD ABT
95,4	94,7	96,7	95,9
95,3	95,4	96,6	95,3
95,2	95	96,5	95,9
