# Supplementary material for: The caspase-activated DNase promotes cellular senescence
Source: EMBO J. 2024 Jul 8;43(16):11. doi: 10.1038/s44318-024-00163-9 (PMC11329656; doi:10.1038/s44318-024-00163-9)
Supplement: Supplementary file 8 — EV and Appendix Figure Source Data [file 44318_2024_163_MOESM8_ESM.zip › Source Data for Expanded View and Appendix/EV1/1A/MDA PI neg FACS.csv]

MDA CTRL DMSO	MDA CTRL ABT 5	MDA CTRL ABT 10	MDA CTRL ABT 20
96,6	88,6	91,9	90,4
97	86,3	87,9	89,3
96,8	89,1	92,9	90,7
