# Supplementary material for: The caspase-activated DNase promotes cellular senescence
Source: EMBO J. 2024 Jul 8;43(16):11. doi: 10.1038/s44318-024-00163-9 (PMC11329656; doi:10.1038/s44318-024-00163-9)
Supplement: Supplementary file 8 — EV and Appendix Figure Source Data [file 44318_2024_163_MOESM8_ESM.zip › Source Data for Expanded View and Appendix/EV1/1A/MEF PI neg FACS.csv]

MEF wt DMSO	MEF wt ABT	MEF CAD DMSO	MEF CAD ABT
94,9	89,4	91,6	86,1
94,5	88,2	90,8	85,1
94	90,7	92	85,4
