# Supplementary material for: The caspase-activated DNase promotes cellular senescence
Source: EMBO J. 2024 Jul 8;43(16):11. doi: 10.1038/s44318-024-00163-9 (PMC11329656; doi:10.1038/s44318-024-00163-9)
Supplement: Supplementary file 8 — EV and Appendix Figure Source Data [file 44318_2024_163_MOESM8_ESM.zip › Source Data for Expanded View and Appendix/EV1/1A/WI38 PI neg FACS.csv]

WI38 CTRL DMSO	WI38 CTRL ABT	WI CAD DMSO	WI CAD ABT
92,7	91,8	93,7	92,8
91,8	91,1	93,7	92,1
91,9	90,8	94,2	92,4
