# Supplementary material for: The caspase-activated DNase promotes cellular senescence
Source: EMBO J. 2024 Jul 8;43(16):11. doi: 10.1038/s44318-024-00163-9 (PMC11329656; doi:10.1038/s44318-024-00163-9)
Supplement: Supplementary file 8 — EV and Appendix Figure Source Data [file 44318_2024_163_MOESM8_ESM.zip › Source Data for Expanded View and Appendix/EV2/2A/BJ ABT bGal.csv]

Ctrl DMSO	Ctrl ABT	CAD DMSO	CAD ABT
10,2561328	22,2987846	5,09558093	16,9047619
12,4870801	24,0059437	9,82495765	14,5281624
11,0492578	27,3249709	7,35042735	13,8333333
