# Supplementary material for: The caspase-activated DNase promotes cellular senescence
Source: EMBO J. 2024 Jul 8;43(16):11. doi: 10.1038/s44318-024-00163-9 (PMC11329656; doi:10.1038/s44318-024-00163-9)
Supplement: Supplementary file 8 — EV and Appendix Figure Source Data [file 44318_2024_163_MOESM8_ESM.zip › Source Data for Expanded View and Appendix/EV2/2A/BJ ABT EdU.csv]

CTRL DMSO	CTRL ABT	CAD DMSO	CAD ABT
24,2857143	16,374269	20,7865169	15,1724138
25,1336898	18,9189189	32,1637427	20,5645161
26,4900662	16,4383562	46,7153285	30,7317073
