# Supplementary material for: The caspase-activated DNase promotes cellular senescence
Source: EMBO J. 2024 Jul 8;43(16):11. doi: 10.1038/s44318-024-00163-9 (PMC11329656; doi:10.1038/s44318-024-00163-9)
Supplement: Supplementary file 8 — EV and Appendix Figure Source Data [file 44318_2024_163_MOESM8_ESM.zip › Source Data for Expanded View and Appendix/EV2/2C/mRNA expression p16.csv]

BJ CTRL DMSO	BJ CTRL ABT 5µM 21 days	BJ CAD DMSO	BJ CAD ABT 5µM 21 days
1,002061096	4,507	0,735499156	1,052807092
1,000365184	3,950044429	1,218888367	2,070741153
1,008303507	2,563769649	1,215580001	2,173025534
