# Supplementary material for: The caspase-activated DNase promotes cellular senescence
Source: EMBO J. 2024 Jul 8;43(16):11. doi: 10.1038/s44318-024-00163-9 (PMC11329656; doi:10.1038/s44318-024-00163-9)
Supplement: Supplementary file 8 — EV and Appendix Figure Source Data [file 44318_2024_163_MOESM8_ESM.zip › Source Data for Expanded View and Appendix/EV2/2C/mRNA expression p21.csv]

BJ CTRL DMSO	BJ CTRL ABT 5µM 21 days	BJ CAD DMSO	BJ CAD ABT 5µM 21 days
1,026971856	0,403778166	0,611484905	0,460798422
1,000578992	0,559914746	0,930263295	0,693067812
1,003101495	1,071388266	0,878488175	0,763692068
