# Supplementary material for: The caspase-activated DNase promotes cellular senescence
Source: EMBO J. 2024 Jul 8;43(16):11. doi: 10.1038/s44318-024-00163-9 (PMC11329656; doi:10.1038/s44318-024-00163-9)
Supplement: Supplementary file 8 — EV and Appendix Figure Source Data [file 44318_2024_163_MOESM8_ESM.zip › Source Data for Expanded View and Appendix/EV2/2D/ELISA Il-6.csv]

BJ CTRL DMSO	BJ CTRL ABT	BJ CAD DMSO	BJ CAD ABT
205,74	15881	451,99	2401,9
239,36	17560	452,2	2315,5
363,95	15611	670,43	9009,6
