# Supplementary material for: The caspase-activated DNase promotes cellular senescence
Source: EMBO J. 2024 Jul 8;43(16):11. doi: 10.1038/s44318-024-00163-9 (PMC11329656; doi:10.1038/s44318-024-00163-9)
Supplement: Supplementary file 8 — EV and Appendix Figure Source Data [file 44318_2024_163_MOESM8_ESM.zip › Source Data for Expanded View and Appendix/EV2/2D/ELISA Il-8.csv]

BJ CTRL DMSO	BJ CTRL ABT	BJ CAD DMSO	BJ CAD ABT
28,579	2141,3	83,921	354,78
31,971	2154,3	81,075	362,56
14,97	1700,6	14,081	1304,5
