# Supplementary material for: The caspase-activated DNase promotes cellular senescence
Source: EMBO J. 2024 Jul 8;43(16):11. doi: 10.1038/s44318-024-00163-9 (PMC11329656; doi:10.1038/s44318-024-00163-9)
Supplement: Supplementary file 8 — EV and Appendix Figure Source Data [file 44318_2024_163_MOESM8_ESM.zip › Source Data for Expanded View and Appendix/EV2/2E/MDA ABT EdU.csv]

Ctrl DMSO	Ctrl ABT	CAD DMSO	CAD ABT
41,3076923	30,876494	43,75	42,9958391
44,8138298	27,4706868	47,8535354	42,1607378
47,0899471	38,7043189	41,0084034	40,17991
