# Supplementary material for: The caspase-activated DNase promotes cellular senescence
Source: EMBO J. 2024 Jul 8;43(16):11. doi: 10.1038/s44318-024-00163-9 (PMC11329656; doi:10.1038/s44318-024-00163-9)
Supplement: Supplementary file 8 — EV and Appendix Figure Source Data [file 44318_2024_163_MOESM8_ESM.zip › Source Data for Expanded View and Appendix/EV2/2G/mRNA expression Il-8.csv]

MDA CTRL DMSO	MDA CTRL ABT 10µM	MDA CAD DMSO	MDA CAD ABT 10µM
1	6,851	1,54567066	1,96165413
1	5,23468222	1,14340347	2,482885
1	5,16237292	0,83317666	0,85756188
