# Supplementary material for: The caspase-activated DNase promotes cellular senescence
Source: EMBO J. 2024 Jul 8;43(16):11. doi: 10.1038/s44318-024-00163-9 (PMC11329656; doi:10.1038/s44318-024-00163-9)
Supplement: Supplementary file 8 — EV and Appendix Figure Source Data [file 44318_2024_163_MOESM8_ESM.zip › Source Data for Expanded View and Appendix/EV2/2G/mRNA expression p21.csv]

MDA CTRL DMSO	MDA CTRL ABT 10µM	MDA CAD DMSO	MDA CAD ABT 10µM
1	4,241	0,780951481	1,6220205
1	3,415093251	0,827726618	1,181029947
1	2,779649748	0,732304785	1,053344882
