# Supplementary material for: The caspase-activated DNase promotes cellular senescence
Source: EMBO J. 2024 Jul 8;43(16):11. doi: 10.1038/s44318-024-00163-9 (PMC11329656; doi:10.1038/s44318-024-00163-9)
Supplement: Supplementary file 8 — EV and Appendix Figure Source Data [file 44318_2024_163_MOESM8_ESM.zip › Source Data for Expanded View and Appendix/EV3/3A/BetaGal+ MDA Doxo.csv]

MDA CTRL untreated	MDA CTRL Doxo 50nM	MDA CAD untreated	MDA CAD Doxo 50nM
2,10121012	23,3714323	5,3035548	10,5049359
3,92681121	32,0324681	7,13301341	15,1646282
9,0625	32,8836839	13,0433301	13,4493817
