# Supplementary material for: The caspase-activated DNase promotes cellular senescence
Source: EMBO J. 2024 Jul 8;43(16):11. doi: 10.1038/s44318-024-00163-9 (PMC11329656; doi:10.1038/s44318-024-00163-9)
Supplement: Supplementary file 8 — EV and Appendix Figure Source Data [file 44318_2024_163_MOESM8_ESM.zip › Source Data for Expanded View and Appendix/EV3/3A/MDA Doxo EdU.csv]

Ctrl untreated	Ctrl Doxo	CAD untreated	CAD Doxo
43,2165319	24,1777778	49,4875549	49,7097242
51,4851485	26,2032086	41,2765957	35,0221348
48,678996	23,1417625	49,0417136	35,3520433
