# Supplementary material for: The caspase-activated DNase promotes cellular senescence
Source: EMBO J. 2024 Jul 8;43(16):11. doi: 10.1038/s44318-024-00163-9 (PMC11329656; doi:10.1038/s44318-024-00163-9)
Supplement: Supplementary file 8 — EV and Appendix Figure Source Data [file 44318_2024_163_MOESM8_ESM.zip › Source Data for Expanded View and Appendix/EV3/3C/mRNA expression Il-6 Doxo.csv]

MDA CTRL DMSO	MDA CTRL ABT 10µM	MDA CAD DMSO	MDA CAD ABT 10µM
1	10,828	0,666	3,829
1	4,889	1,279	2,442
1	8,145	1,514	1,277
