# Supplementary material for: The caspase-activated DNase promotes cellular senescence
Source: EMBO J. 2024 Jul 8;43(16):11. doi: 10.1038/s44318-024-00163-9 (PMC11329656; doi:10.1038/s44318-024-00163-9)
Supplement: Supplementary file 8 — EV and Appendix Figure Source Data [file 44318_2024_163_MOESM8_ESM.zip › Source Data for Expanded View and Appendix/EV3/3D/WI38 Doxo bGal.csv]

Ctrl untreated	Ctrl Doxo	CAD untreated	CAD Doxo
6,16402116	42,7400468	7,97710976	30,1682692
8	45,0680272	11,8667917	28,0147059
8,00304878	40,8333333	7,87878788	32,6470588
