# Supplementary material for: The caspase-activated DNase promotes cellular senescence
Source: EMBO J. 2024 Jul 8;43(16):11. doi: 10.1038/s44318-024-00163-9 (PMC11329656; doi:10.1038/s44318-024-00163-9)
Supplement: Supplementary file 8 — EV and Appendix Figure Source Data [file 44318_2024_163_MOESM8_ESM.zip › Source Data for Expanded View and Appendix/EV3/3D/WI38 Doxo EdU.csv]

CTRL untreated	Ctrl Doxo	CAD untreated	CAD Doxo
62,7573859	8,99742931	66,4804469	19,7231834
61,0280374	11,9047619	63,9896373	14,8148148
60,0557103	7,76119403	66,4899258	5,10204082
