# Supplementary material for: The caspase-activated DNase promotes cellular senescence
Source: EMBO J. 2024 Jul 8;43(16):11. doi: 10.1038/s44318-024-00163-9 (PMC11329656; doi:10.1038/s44318-024-00163-9)
Supplement: Supplementary file 8 — EV and Appendix Figure Source Data [file 44318_2024_163_MOESM8_ESM.zip › Source Data for Expanded View and Appendix/EV3/3F/mRNA expression CXCL10.csv]

WI38 CTRL unt	WI38 CTRL Doxo	WI38 CAD unt	WI38 CAD Doxo
1,005	3,777	0,51	4,058
1,00355513	10,3323074	2,17207913	9,11565404
1,00032817	10,7043211	2,78361261	11,0056257
