# Supplementary material for: The caspase-activated DNase promotes cellular senescence
Source: EMBO J. 2024 Jul 8;43(16):11. doi: 10.1038/s44318-024-00163-9 (PMC11329656; doi:10.1038/s44318-024-00163-9)
Supplement: Supplementary file 8 — EV and Appendix Figure Source Data [file 44318_2024_163_MOESM8_ESM.zip › Source Data for Expanded View and Appendix/EV3/3F/mRNA expression Il-6.csv]

WI38 CTRL unt	WI38 CTRL Doxo	WI38 CAD unt	WI38 CAD Doxo
1,006	2,6	0,436	3,132
1,000075702	6,397426361	1,272015859	4,033874343
1,000704198	5,499994807	1,967680252	2,579
