# Supplementary material for: The caspase-activated DNase promotes cellular senescence
Source: EMBO J. 2024 Jul 8;43(16):11. doi: 10.1038/s44318-024-00163-9 (PMC11329656; doi:10.1038/s44318-024-00163-9)
Supplement: Supplementary file 8 — EV and Appendix Figure Source Data [file 44318_2024_163_MOESM8_ESM.zip › Source Data for Expanded View and Appendix/EV3/3F/mRNA expression p21.csv]

WI38 CTRL unt	WI38 CTRL Doxo	WI38 CAD unt	WI38 CAD Doxo
1,004895	2,5545647	0,4966099	2,4162554
1,0029076	3,5936598	1,1562419	3,4027965
1,0000206	4,2454547	1,7160841	3,3604184
