# Supplementary material for: The caspase-activated DNase promotes cellular senescence
Source: EMBO J. 2024 Jul 8;43(16):11. doi: 10.1038/s44318-024-00163-9 (PMC11329656; doi:10.1038/s44318-024-00163-9)
Supplement: Supplementary file 8 — EV and Appendix Figure Source Data [file 44318_2024_163_MOESM8_ESM.zip › Source Data for Expanded View and Appendix/EV3/3G/mRNA expression p21 Doxo.csv]

MDA CTRL untreated	MDA CTRL Doxo	MDA CAD untreated	MDA CAD Doxo	MDA CTRL Doxo + QVD	MDA CTRL Doxo + ATMi
1,0027232	4,7917408	0,9768393	2,2129185	4,3240085	6,2161481
1,0007962	4,1231924	0,8111675	2,7917232	5,0480633	5,1567937
