# Supplementary material for: The caspase-activated DNase promotes cellular senescence
Source: EMBO J. 2024 Jul 8;43(16):11. doi: 10.1038/s44318-024-00163-9 (PMC11329656; doi:10.1038/s44318-024-00163-9)
Supplement: Supplementary file 8 — EV and Appendix Figure Source Data [file 44318_2024_163_MOESM8_ESM.zip › Source Data for Expanded View and Appendix/EV4/4C/TAF quantification.csv]

	HaCaT ICADKO mAID-ICAD-GFP	HaCaT ICADKO mAID-ICAD-GFP-CADKO
25,9480519	25,9480519	4,67532468
	15,0213675	10
	21,1904762	8,88888889
