# Supplementary material for: The caspase-activated DNase promotes cellular senescence
Source: EMBO J. 2024 Jul 8;43(16):11. doi: 10.1038/s44318-024-00163-9 (PMC11329656; doi:10.1038/s44318-024-00163-9)
Supplement: Supplementary file 8 — EV and Appendix Figure Source Data [file 44318_2024_163_MOESM8_ESM.zip › Source Data for Expanded View and Appendix/EV4/4D/Relative Telomeres lenght.csv]

HaCaT ICADKO mAID-ICAD-GFP DMSO	HaCaT ICADKO mAID-ICAD-GFP CAD KO DMSO	HaCaT ICADKO mAID-ICAD-GFP IAA	HaCaT ICADKO mAID-ICAD-GFP CAD KO IAA
1	0,8144	0,4796	0,8225
0,9499	0,9158	0,5124	0,8787
0,796	1,0263	0,4578	0,76
