# Supplementary material for: The caspase-activated DNase promotes cellular senescence
Source: EMBO J. 2024 Jul 8;43(16):11. doi: 10.1038/s44318-024-00163-9 (PMC11329656; doi:10.1038/s44318-024-00163-9)
Supplement: Supplementary file 8 — EV and Appendix Figure Source Data [file 44318_2024_163_MOESM8_ESM.zip › Source Data for Expanded View and Appendix/EV5/5A/Organoids size.csv]

wt old	CAD-/- old
0,201	2,708
1,389	2,592
1,661	1,638
2,866	2,15
0,927	1,567
1,808	2,154
0,559	1,872
1,362	1,971
1,897	0,964
0,494	1,629
2,453	2,719
0,597	2,421
1,401	2,627
1,232	2,114
1,135	2,257
0,897	0,93
1,007	1,218
0,495	0,662
0,806	1,732
1,028	0,655
