# Supplementary material for: The caspase-activated DNase promotes cellular senescence
Source: EMBO J. 2024 Jul 8;43(16):11. doi: 10.1038/s44318-024-00163-9 (PMC11329656; doi:10.1038/s44318-024-00163-9)
Supplement: Supplementary file 8 — EV and Appendix Figure Source Data [file 44318_2024_163_MOESM8_ESM.zip › Source Data for Expanded View and Appendix/EV5/5E/mRNA expression Ccl2 WAT.csv]

wt young	CAD young	wt old	CAD old
1,86627258	0,03309831	2,73213693	0,33262619
1,22215893	0,96007705	3,26178839	0,48005688
0,193	0,361	3,32496685	0,51299776
