# Supplementary material for: The caspase-activated DNase promotes cellular senescence
Source: EMBO J. 2024 Jul 8;43(16):11. doi: 10.1038/s44318-024-00163-9 (PMC11329656; doi:10.1038/s44318-024-00163-9)
Supplement: Supplementary file 8 — EV and Appendix Figure Source Data [file 44318_2024_163_MOESM8_ESM.zip › Source Data for Expanded View and Appendix/EV5/5E/mRNA expression Ccl7 WAT.csv]

wt young	CAD young	wt old	CAD old
0,693	0,486	16,5177729	2,17481456
1,443	3,782	17,6865486	1,52375518
2,38	2,607	26,1152478	4,66021432
