# Supplementary material for: The caspase-activated DNase promotes cellular senescence
Source: EMBO J. 2024 Jul 8;43(16):11. doi: 10.1038/s44318-024-00163-9 (PMC11329656; doi:10.1038/s44318-024-00163-9)
Supplement: Supplementary file 8 — EV and Appendix Figure Source Data [file 44318_2024_163_MOESM8_ESM.zip › Source Data for Expanded View and Appendix/EV5/5E/mRNA expression p21 WAT.csv]

wt young	CAD young	wt old	CAD old
1,335	0,486	6,642	1,148
1,444	2,064	14,313	2,325
0,283682866	0,632794196	22,052	3,677
