# Supplementary material for: The caspase-activated DNase promotes cellular senescence
Source: EMBO J. 2024 Jul 8;43(16):11. doi: 10.1038/s44318-024-00163-9 (PMC11329656; doi:10.1038/s44318-024-00163-9)
Supplement: Supplementary file 8 — EV and Appendix Figure Source Data [file 44318_2024_163_MOESM8_ESM.zip › Source Data for Expanded View and Appendix/EV5/5F/mRNA expression Mmp13 Liver.csv]

wt young	CAD young	wt old	CAD old
0,716	4,527	3,5825782	3,98315856
0,896	2,41	5,5246382	1,86396928
1,559	0,945	6,23886324	0,60033562
