# Supplementary material for: The caspase-activated DNase promotes cellular senescence
Source: EMBO J. 2024 Jul 8;43(16):11. doi: 10.1038/s44318-024-00163-9 (PMC11329656; doi:10.1038/s44318-024-00163-9)
Supplement: Supplementary file 8 — EV and Appendix Figure Source Data [file 44318_2024_163_MOESM8_ESM.zip › Source Data for Expanded View and Appendix/EV5/5F/mRNA expression p21 Liver.csv]

wt young	CAD young	wt old	CAD old
0,8911779	1,50318	7,097	0,865
1,6133623	2,8791134	11,568	5,246
0,6955105	1,8632716	8,141	1,077
